# Supplementary material for: Structural insights into cobalamin loading and reactivation of human methionine synthase
Source: Nat Commun. 2026 May 11;17:6315. doi: 10.1038/s41467-026-72899-3 (PMC13376404; doi:10.1038/s41467-026-72899-3)
Supplement: Supplementary file 9 — Source Data [file 41467_2026_72899_MOESM9_ESM.xlsx]

## Sheet: Fig. 4d
Fig. 4d
MTR-FL plus MMACHC/MMADHCΔN pulldowns
Boxed areas are ones used in figures

## Sheet: Fig. 4e
Fig. 4e
MTR halves plus MMACHC/MMADHCΔN pulldowns
Boxed areas are ones used in figures

## Sheet: Fig. 4f
Fig. 4f
Size-exclusion chromatography of cobalamin loading assay
MTR-FL Alone Raw				MTR-FL plus HOCbl Raw				MTR-FL plus HOCbl Normalised				MTR-FL plus MeCbl Raw				MTR-FL plus MeCbl Normalised				MTR-FL plus MMADHC-HOCbl Raw				MTR-FL plus MMADHC-HOCbl Normalised
Elution Volume (ml)	280 nm	350 nm		Elution Volume (ml)	280 nm	350 nm		Elution Volume (ml)	280 nm	350 nm		Elution Volume (ml)	280 nm	350 nm		Elution Volume (ml)	280 nm	350 nm		Elution Volume (ml)	280 nm	350 nm		Elution Volume (ml)	280 nm	350 nm
14.0007	0.0826893	-0.0709761		14.0007	6.70504	-2.03328		14.0007	0.0152644	0.00105712		14.0007	-11.9879	-0.0900859		14.0007	0.0567699	0.0591058		14.0007	0.797	0.109		14.0007	0.0652402	0.061141
14.0073	0.0644541	-0.0700239		14.0073	6.73967	-2.00249		14.0073	0.0156366	0.00136304		14.0073	-11.9731	-0.129771		14.0073	0.057296	0.0518145		14.0073	0.829	0.085		14.0073	0.0667652	0.0580711
14.014	0.0893787	-0.0992831		14.014	6.77267	-1.97819		14.014	0.0159913	0.00160448		14.014	-11.971	-0.107135		14.014	0.0573695	0.0559734		14.014	0.799	0.133		14.014	0.0653355	0.0642108
14.0207	0.100737	-0.0951195		14.0207	6.77609	-1.99879		14.0207	0.016028	0.00139978		14.0207	-11.9054	-0.119922		14.0207	0.0596948	0.0536241		14.0207	0.861	0.143		14.0207	0.0682901	0.0654899
14.0273	0.128331	-0.0657169		14.0273	6.79865	-2.05763		14.0273	0.0162705	0.000815246		14.0273	-11.898	-0.13988		14.0273	0.0599554	0.0499572		14.0273	0.798	0.121		14.0273	0.0652878	0.0626759
14.034	0.113387	-0.0474352		14.034	6.80386	-1.95849		14.034	0.0163265	0.00180016		14.034	-11.8821	-0.108192		14.034	0.0605205	0.0557792		14.034	0.824	0.129		14.034	0.0665269	0.0636992
14.0406	0.2241	-0.0294579		14.0406	6.83898	-2.00705		14.0406	0.0167039	0.00131776		14.0406	-11.8472	-0.100048		14.0406	0.0617569	0.0572755		14.0406	0.841	0.107		14.0406	0.067337	0.0608851
14.0473	0.161707	-0.0494651		14.0473	6.88007	-2.03058		14.0473	0.0171455	0.00108394		14.0473	-11.8649	-0.098012		14.0473	0.0611302	0.0576496		14.0473	0.883	0.12		14.0473	0.0693385	0.062548
14.054	0.198007	-0.0636434		14.054	6.83649	-1.98556		14.054	0.0166772	0.00153123		14.054	-11.8312	-0.0771262		14.054	0.0623241	0.0614869		14.054	0.869	0.12		14.054	0.0686714	0.062548
14.0606	0.196076	-0.0756943		14.0606	6.82451	-2.01888		14.0606	0.0165485	0.0012002		14.0606	-11.8191	-0.0938978		14.0606	0.062754	0.0584055		14.0606	0.863	0.095		14.0606	0.0683854	0.0593502
14.0673	0.220363	-0.076		14.0673	6.87107	-2.00292		14.0673	0.0170488	0.00135871		14.0673	-11.7812	-0.0741202		14.0673	0.0640952	0.0620392		14.0673	0.881	0.108		14.0673	0.0692432	0.061013
14.074	0.204433	-0.0584585		14.074	6.89624	-1.97176		14.074	0.0173193	0.00166828		14.074	-11.7591	-0.0988497		14.074	0.0648782	0.0574957		14.074	0.883	0.103		14.074	0.0693385	0.0603735
14.0806	0.228363	-0.0677453		14.0806	6.88015	-2.01739		14.0806	0.0171464	0.00121499		14.0806	-11.767	-0.097012		14.0806	0.0646011	0.0578333		14.0806	0.917	0.112		14.0806	0.0709588	0.0615247
14.0873	0.270905	-0.0251208		14.0873	6.94601	-2.04447		14.0873	0.0178543	0.000945989		14.0873	-11.7789	-0.0552524		14.0873	0.0641767	0.0655058		14.0873	0.88	0.129		14.0873	0.0691956	0.0636992
14.094	0.265178	-0.0892934		14.094	6.93031	-1.99861		14.094	0.0176855	0.00140158		14.094	-11.7442	-0.107681		14.094	0.065407	0.055873		14.094	0.911	0.113		14.094	0.0706729	0.0616526
14.1006	0.303981	-0.0900255		14.1006	6.88174	-2.00231		14.1006	0.0171635	0.00136486		14.1006	-11.7241	-0.0612825		14.1006	0.066119	0.0643979		14.1006	0.913	0.121		14.1006	0.0707682	0.0626759
14.1073	0.259231	-0.0890262		14.1073	6.90823	-1.95623		14.1073	0.0174482	0.00182257		14.1073	-11.7161	-0.0808655		14.1073	0.0664048	0.0607999		14.1073	0.978	0.106		14.1073	0.0738658	0.0607572
14.1139	0.337876	-0.0363987		14.1139	6.93454	-2.01916		14.1139	0.017731	0.00119739		14.1139	-11.6961	-0.0710644		14.1139	0.067111	0.0626006		14.1139	1.01	0.099		14.1139	0.0753908	0.0598619
14.1206	0.333181	-0.0476633		14.1206	6.94993	-2.02131		14.1206	0.0178963	0.00117605		14.1206	-11.6463	-0.0988197		14.1206	0.068876	0.0575012		14.1206	1.022	0.075		14.1206	0.0759626	0.056792
14.1273	0.344689	-0.0626115		14.1273	6.98662	-1.97469		14.1273	0.0182907	0.00163926		14.1273	-11.64	-0.0771417		14.1273	0.0690987	0.0614841		14.1273	0.966	0.083		14.1273	0.0732939	0.0578153
14.1339	0.321622	-0.072741		14.1339	6.97654	-1.97931		14.1339	0.0181824	0.00159334		14.1339	-11.6479	-0.0760064		14.1339	0.0688184	0.0616926		14.1339	0.975	0.066		14.1339	0.0737228	0.0556408
14.1406	0.394079	-0.0359734		14.1406	7.01763	-2.03294		14.1406	0.018624	0.00106047		14.1406	-11.645	-0.0302831		14.1406	0.0689222	0.0700934		14.1406	1	0.073		14.1406	0.0749142	0.0565362
14.1473	0.415513	-0.037927		14.1473	7.05684	-2.04026		14.1473	0.0190454	0.00098783		14.1473	-11.6088	-0.0612244		14.1473	0.0702041	0.0644085		14.1473	1.01	0.062		14.1473	0.0753908	0.0551292
14.1539	0.416976	-0.085808		14.1539	7.08744	-2.00372		14.1539	0.0193743	0.00135079		14.1539	-11.606	-0.0321765		14.1539	0.0703058	0.0697455		14.1539	1.016	0.115		14.1539	0.0756767	0.0619084
14.1606	0.416024	-0.0596812		14.1606	7.06767	-1.99644		14.1606	0.0191619	0.00142311		14.1606	-11.5632	-0.0519199		14.1606	0.0718227	0.0661181		14.1606	1.042	0.115		14.1606	0.0769157	0.0619084
14.1673	0.420878	-0.0746108		14.1673	7.06877	-2.0027		14.1673	0.0191736	0.00136096		14.1673	-11.5461	-0.046024		14.1673	0.0724289	0.0672013		14.1673	1.067	0.097		14.1673	0.0781071	0.059606
14.1739	0.421	-0.0194356		14.1739	7.10595	-2.01801		14.1739	0.0195732	0.00120882		14.1739	-11.5201	-0.0420195		14.1739	0.0733482	0.0679371		14.1739	1.083	0.092		14.1739	0.0788696	0.0589665
14.1806	0.493232	-0.0433786		14.1806	7.15942	-1.98664		14.1806	0.0201479	0.00152047		14.1806	-11.4473	-0.0479785		14.1806	0.0759304	0.0668422		14.1806	1.078	0.079		14.1806	0.0786313	0.0573037
14.1873	0.51745	-0.0693787		14.1873	7.0506	-1.96241		14.1873	0.0189783	0.00176123		14.1873	-11.457	-0.0181202		14.1873	0.0755867	0.0723281		14.1873	1.114	0.082		14.1873	0.0803469	0.0576874
14.1939	0.461386	-0.0875698		14.1939	7.08996	-2.01731		14.1939	0.0194013	0.00121577		14.1939	-11.4301	-0.0378999		14.1939	0.0765374	0.0686939		14.1939	1.118	0.09		14.1939	0.0805376	0.0587107
14.2006	0.548825	-0.0616452		14.2006	7.09584	-1.99201		14.2006	0.0194646	0.00146717		14.2006	-11.4439	-0.038995		14.2006	0.0760485	0.0684927		14.2006	1.141	0.089		14.2006	0.0816336	0.0585828
14.2073	0.55588	-0.070761		14.2073	7.17399	-2.01961		14.2073	0.0203045	0.0011929		14.2073	-11.3813	-0.0489499		14.2073	0.0782675	0.0666637		14.2073	1.108	0.093		14.2073	0.080061	0.0590944
14.2139	0.552096	-0.0592868		14.2139	7.15408	-1.94854		14.2139	0.0200905	0.00189898		14.2139	-11.389	-0.0569599		14.2139	0.0779966	0.065192		14.2139	1.183	0.067		14.2139	0.0836352	0.0557687
14.2206	0.602757	-0.0277647		14.2206	7.18454	-1.97085		14.2206	0.0204178	0.00167741		14.2206	-11.387	-0.0361052		14.2206	0.0780657	0.0690237		14.2206	1.191	0.088		14.2206	0.0840164	0.0584548
14.2273	0.583502	-0.094351		14.2273	7.21346	-1.98746		14.2273	0.0207287	0.00151234		14.2273	-11.3293	-0.03998		14.2273	0.0801112	0.0683118		14.2273	1.16	0.119		14.2273	0.0825391	0.0624201
14.2339	0.626962	-0.078415		14.2339	7.19592	-1.97908		14.2339	0.0205402	0.00159563		14.2339	-11.3638	-0.0230827		14.2339	0.0788871	0.0714163		14.2339	1.217	0.075		14.2339	0.0852554	0.056792
14.2406	0.643604	-0.0731237		14.2406	7.18324	-2.00829		14.2406	0.0204039	0.00130541		14.2406	-11.3033	-0.0190229		14.2406	0.0810305	0.0721622		14.2406	1.164	0.064		14.2406	0.0827297	0.055385
14.2473	0.61371	-0.0857023		14.2473	7.23281	-1.93771		14.2473	0.0209367	0.00200657		14.2473	-11.2741	-0.00903864		14.2473	0.0820666	0.0739966		14.2473	1.212	0.066		14.2473	0.0850172	0.0556408
14.2539	0.690191	-0.0918626		14.2539	7.21907	-1.98203		14.2539	0.020789	0.00156632		14.2539	-11.2939	0.00893045		14.2539	0.0813646	0.0772981		14.2539	1.265	0.062		14.2539	0.0875429	0.0551292
14.2606	0.727176	-0.0529159		14.2606	7.24094	-1.9723		14.2606	0.0210241	0.00166291		14.2606	-11.2711	-0.0208841		14.2606	0.0821737	0.0718202		14.2606	1.267	0.073		14.2606	0.0876382	0.0565362
14.2672	0.709432	-0.0793628		14.2672	7.27149	-1.98532		14.2672	0.0213524	0.00153362		14.2672	-11.2242	-0.00506182		14.2672	0.0838361	0.0747273		14.2672	1.232	0.084		14.2672	0.0859703	0.0579432
14.2739	0.717788	-0.0956225		14.2739	7.24036	-1.99655		14.2739	0.0210179	0.00142204		14.2739	-11.1981	-0.0249227		14.2739	0.0847603	0.0710782		14.2739	1.273	0.075		14.2739	0.0879241	0.056792
14.2806	0.741433	-0.117481		14.2806	7.32753	-1.98538		14.2806	0.0219547	0.00153304		14.2806	-11.205	-0.00706955		14.2806	0.0845168	0.0743584		14.2806	1.287	0.095		14.2806	0.0885913	0.0593502
14.2872	0.735165	-0.129717		14.2872	7.26765	-1.94635		14.2872	0.0213112	0.00192077		14.2872	-11.1691	-0.021942		14.2872	0.0857867	0.0716259		14.2872	1.338	0.076		14.2872	0.0910217	0.0569199
14.2939	0.817017	-0.121213		14.2939	7.35976	-1.99219		14.2939	0.0223011	0.00146539		14.2939	-11.1321	-0.0130348		14.2939	0.0870978	0.0732624		14.2939	1.33	0.078		14.2939	0.0906405	0.0571757
14.3006	0.813142	-0.0770625		14.3006	7.32552	-1.97391		14.3006	0.0219331	0.00164693		14.3006	-11.1619	-0.0548377		14.3006	0.0860438	0.065582		14.3006	1.391	0.083		14.3006	0.0935475	0.0578153
14.3072	0.817882	-0.0769764		14.3072	7.32284	-2.00064		14.3072	0.0219043	0.00138144		14.3072	-11.1431	-0.00220478		14.3072	0.0867104	0.0752522		14.3072	1.36	0.085		14.3072	0.0920701	0.0580711
14.3139	0.817024	-0.0975041		14.3139	7.37697	-1.9652		14.3139	0.022486	0.00173345		14.3139	-11.0972	-0.0179382		14.3139	0.0883369	0.0723615		14.3139	1.335	0.061		14.3139	0.0908788	0.0550013
14.3206	0.855079	-0.0892125		14.3206	7.35715	-1.96115		14.3206	0.022273	0.00177378		14.3206	-11.084	-0.0170039		14.3206	0.0888021	0.0725332		14.3206	1.381	0.113		14.3206	0.0930709	0.0616526
14.3272	0.804251	-0.0792361		14.3272	7.3812	-2.00371		14.3272	0.0225316	0.00135092		14.3272	-11.0412	-0.0219807		14.3272	0.0903219	0.0716188		14.3272	1.405	0.092		14.3272	0.0942146	0.0589665
14.3339	0.8733	-0.0741181		14.3339	7.37946	-1.96766		14.3339	0.0225129	0.00170906		14.3339	-11.0151	0.0168493		14.3339	0.0912456	0.078753		14.3339	1.417	0.063		14.3339	0.0947865	0.0552571
14.3406	0.913079	-0.091575		14.3406	7.43939	-2.00504		14.3406	0.0231569	0.00133767		14.3406	-11.0349	-0.00192659		14.3406	0.0905431	0.0753033		14.3406	1.455	0.035		14.3406	0.0965974	0.0516756
14.3472	0.922787	-0.126174		14.3472	7.41075	-1.9534		14.3472	0.0228491	0.00185071		14.3472	-11.0001	-0.016942		14.3472	0.0917759	0.0725445		14.3472	1.474	0.046		14.3472	0.0975029	0.0530826
14.3539	0.944481	-0.127976		14.3539	7.43002	-1.962		14.3539	0.0230562	0.00176529		14.3539	-10.987	0.00891438		14.3539	0.0922399	0.0772951		14.3539	1.514	0.083		14.3539	0.0994091	0.0578153
14.3605	0.983079	-0.130929		14.3605	7.44672	-1.97679		14.3605	0.0232357	0.00161836		14.3605	-10.976	-0.0149176		14.3605	0.0926299	0.0729165		14.3605	1.464	0.053		14.3605	0.0970263	0.053978
14.3672	0.976189	-0.135882		14.3672	7.46395	-1.96044		14.3672	0.0234209	0.00178075		14.3672	-10.9292	0.0328351		14.3672	0.0942912	0.08169		14.3672	1.558	0.057		14.3672	0.101506	0.0544896
14.3739	1.01408	-0.102803		14.3739	7.47109	-1.94082		14.3739	0.0234976	0.00197574		14.3739	-10.931	-0.00287636		14.3739	0.0942262	0.0751288		14.3739	1.533	0.052		14.3739	0.100315	0.0538501
14.3805	1.04624	-0.116646		14.3805	7.48009	-1.98197		14.3805	0.0235944	0.00156687		14.3805	-10.8732	-0.00997596		14.3805	0.0962744	0.0738244		14.3805	1.486	0.065		14.3805	0.0980747	0.0555129
14.3872	1.07532	-0.107236		14.3872	7.53716	-1.97254		14.3872	0.0242077	0.00166062		14.3872	-10.874	-3.43e-05		14.3872	0.0962461	0.075651		14.3872	1.591	0.068		14.3872	0.103079	0.0558966
14.3939	1.04378	-0.153867		14.3939	7.49518	-1.96314		14.3939	0.0237565	0.00175399		14.3939	-10.9069	0.0478351		14.3939	0.0950805	0.084446		14.3939	1.573	0.049		14.3939	0.102221	0.0534664
14.4005	1.14064	-0.149142		14.4005	7.55275	-1.96254		14.4005	0.0243753	0.00175996		14.4005	-10.8532	0.0230859		14.4005	0.0969836	0.0798988		14.4005	1.587	0.099		14.4005	0.102888	0.0598619
14.4072	1.09906	-0.128496		14.4072	7.55777	-1.97531		14.4072	0.0244292	0.00163307		14.4072	-10.8311	0.0509038		14.4072	0.0977672	0.0850098		14.4072	1.594	0.066		14.4072	0.103222	0.0556408
14.4139	1.12534	-0.11726		14.4139	7.5944	-1.97423		14.4139	0.0248229	0.00164377		14.4139	-10.838	0.0161202		14.4139	0.0975226	0.078619		14.4139	1.619	0.066		14.4139	0.104413	0.0556408
14.4205	1.12795	-0.126764		14.4205	7.58454	-1.9346		14.4205	0.0247169	0.00203746		14.4205	-10.7732	-0.000941614		14.4205	0.0998174	0.0754843		14.4205	1.679	0.021		14.4205	0.107272	0.0498849
14.4272	1.20709	-0.100638		14.4272	7.60962	-1.98386		14.4272	0.0249865	0.00154813		14.4272	-10.761	-0.0109657		14.4272	0.100249	0.0736426		14.4272	1.686	0.049		14.4272	0.107606	0.0534664
14.4338	1.18947	-0.0892597		14.4338	7.59392	-1.99324		14.4338	0.0248177	0.00145489		14.4338	-10.748	0.0378317		14.4338	0.10071	0.0826081		14.4338	1.685	0.06		14.4338	0.107558	0.0548734
14.4405	1.26701	-0.139705		14.4405	7.64145	-1.94332		14.4405	0.0253286	0.00195083		14.4405	-10.7241	0.0399906		14.4405	0.101558	0.0830047		14.4405	1.704	0.051		14.4405	0.108464	0.0537222
14.4472	1.2436	-0.181055		14.4472	7.60347	-1.92985		14.4472	0.0249204	0.00208466		14.4472	-10.721	0.0589456		14.4472	0.101668	0.0864873		14.4472	1.708	0.034		14.4472	0.108654	0.0515477
14.4539	1.22444	-0.120451		14.4539	7.68528	-1.95615		14.4539	0.0257997	0.00182344		14.4539	-10.707	0.0260944		14.4539	0.102163	0.0804516		14.4539	1.715	0.018		14.4539	0.108988	0.0495011
14.4605	1.28456	-0.14049		14.4605	7.65375	-1.9557		14.4605	0.0254608	0.00182791		14.4605	-10.6661	-0.0228598		14.4605	0.103613	0.0714573		14.4605	1.757	0.053		14.4605	0.110989	0.053978
14.4672	1.27232	-0.14393		14.4672	7.67792	-1.92177		14.4672	0.0257206	0.00216497		14.4672	-10.6141	0.0365556		14.4672	0.105456	0.0823736		14.4672	1.74	0.029		14.4672	0.110179	0.0509082
14.4738	1.28273	-0.174241		14.4738	7.67769	-1.9612		14.4738	0.0257181	0.00177322		14.4738	-10.606	0.0778446		14.4738	0.105744	0.0899596		14.4738	1.78	0.06		14.4738	0.112085	0.0548734
14.4805	1.32789	-0.146701		14.4805	7.71759	-1.96976		14.4805	0.0261469	0.0016882		14.4805	-10.6319	0.0899536		14.4805	0.104826	0.0921844		14.4805	1.815	0.056		14.4805	0.113753	0.0543617
14.4872	1.37291	-0.168444		14.4872	7.74198	-1.95101		14.4872	0.026409	0.00187447		14.4872	-10.642	0.0571275		14.4872	0.104469	0.0861533		14.4872	1.821	0.056		14.4872	0.114039	0.0543617
14.4938	1.40815	-0.154363		14.4938	7.74707	-1.92079		14.4938	0.0264638	0.00217469		14.4938	-10.6101	0.0360811		14.4938	0.105597	0.0822864		14.4938	1.818	0.069		14.4938	0.113896	0.0560246
14.5005	1.40119	-0.161807		14.5005	7.80773	-1.91224		14.5005	0.0271157	0.00225964		14.5005	-10.6	-0.0148029		14.5005	0.105955	0.0729375		14.5005	1.782	0.054		14.5005	0.112181	0.0541059
14.5072	1.44198	-0.154193		14.5072	7.79969	-1.96912		14.5072	0.0270293	0.00169457		14.5072	-10.5771	-0.0179884		14.5072	0.106768	0.0723523		14.5072	1.828	0.038		14.5072	0.114373	0.0520593
14.5138	1.45373	-0.169613		14.5138	7.83344	-1.95654		14.5138	0.027392	0.00181953		14.5138	-10.5481	-0.0150116		14.5138	0.107795	0.0728992		14.5138	1.84	0.061		14.5138	0.114945	0.0550013
14.5205	1.48132	-0.222694		14.5205	7.86513	-1.92748		14.5205	0.0277326	0.00210823		14.5205	-10.548	0.0556953		14.5205	0.107799	0.0858901		14.5205	1.842	0.021		14.5205	0.11504	0.0498849
14.5272	1.46346	-0.209363		14.5272	7.84693	-1.92316		14.5272	0.027537	0.00215115		14.5272	-10.5579	0.0162116		14.5272	0.107446	0.0786358		14.5272	1.879	0.009		14.5272	0.116803	0.04835
14.5338	1.5235	-0.160209		14.5338	7.90066	-1.96805		14.5338	0.0281145	0.00170519		14.5338	-10.5063	0.0289312		14.5338	0.109278	0.0809728		14.5338	1.92	0.059		14.5338	0.118757	0.0547455
14.5405	1.5494	-0.121919		14.5405	7.83565	-1.94401		14.5405	0.0274158	0.00194401		14.5405	-10.507	0.0618253		14.5405	0.109252	0.0870164		14.5405	1.887	0.087		14.5405	0.117185	0.0583269
14.5471	1.54317	-0.127831		14.5471	7.89889	-1.95192		14.5471	0.0280954	0.00186543		14.5471	-10.4881	0.0878623		14.5471	0.109922	0.0918002		14.5471	1.906	0.04		14.5471	0.11809	0.0523152
14.5538	1.52641	-0.126048		14.5538	7.96895	-1.93993		14.5538	0.0288484	0.00198455		14.5538	-10.4552	0.0631324		14.5538	0.111089	0.0872565		14.5538	1.894	0.02		14.5538	0.117518	0.049757
14.5605	1.57772	-0.147468		14.5605	7.95031	-1.9297		14.5605	0.0286481	0.00208618		14.5605	-10.453	0.0470847		14.5605	0.111165	0.0843081		14.5605	1.952	0.014		14.5605	0.120282	0.0489895
14.5671	1.61803	-0.174347		14.5671	7.94731	-1.95906		14.5671	0.0286159	0.0017945		14.5671	-10.4391	0.0529682		14.5671	0.111659	0.0853891		14.5671	2.002	0.003		14.5671	0.122665	0.0475825
14.5738	1.58289	-0.14475		14.5738	8.02426	-1.95277		14.5738	0.0294429	0.00185699		14.5738	-10.4529	0.0788623		14.5738	0.111168	0.0901466		14.5738	1.999	0.025		14.5738	0.122522	0.0503965
14.5805	1.66494	-0.179129		14.5805	8.01246	-1.97268		14.5805	0.0293161	0.00165919		14.5805	-10.4828	0.0949153		14.5805	0.110108	0.093096		14.5805	1.991	0.043		14.5805	0.122141	0.0526989
14.5871	1.64944	-0.158532		14.5871	8.06489	-1.95301		14.5871	0.0298796	0.0018546		14.5871	-10.4134	0.0353177		14.5871	0.11257	0.0821462		14.5871	1.984	0.02		14.5871	0.121807	0.049757
14.5938	1.70169	-0.164831		14.5938	8.06607	-1.95723		14.5938	0.0298923	0.00181268		14.5938	-10.41	0.0737935		14.5938	0.112689	0.0892153		14.5938	1.941	0.022		14.5938	0.119758	0.0500128
14.6005	1.71666	-0.148409		14.6005	8.15254	-1.98037		14.6005	0.0308217	0.00158282		14.6005	-10.4259	0.0680318		14.6005	0.112125	0.0881567		14.6005	1.964	0.045		14.6005	0.120854	0.0529547
14.6071	1.73064	-0.155793		14.6071	8.13231	-1.97108		14.6071	0.0306042	0.00167507		14.6071	-10.3902	0.0311959		14.6071	0.113391	0.0813889		14.6071	2.017	0.036		14.6071	0.12338	0.0518035
14.6138	1.69885	-0.165741		14.6138	8.14284	-1.92773		14.6138	0.0307173	0.00210579		14.6138	-10.3482	0.0469153		14.6138	0.114879	0.084277		14.6138	2.001	0.064		14.6138	0.122617	0.055385
14.6205	1.71553	-0.209834		14.6205	8.20741	-1.95076		14.6205	0.0314113	0.00187698		14.6205	-10.4047	0.0649149		14.6205	0.112876	0.0875841		14.6205	2.046	0.044		14.6205	0.124762	0.0528268
14.6271	1.76081	-0.160347		14.6271	8.25649	-1.91479		14.6271	0.0319388	0.00223426		14.6271	-10.403	0.0888628		14.6271	0.112937	0.091984		14.6271	2.066	0.041		14.6271	0.125715	0.0524431
14.6338	1.71719	-0.125881		14.6338	8.22656	-1.91485		14.6338	0.0316172	0.00223367		14.6338	-10.3901	0.0412748		14.6338	0.113396	0.0832407		14.6338	2.033	0.058		14.6338	0.124142	0.0546175
14.6404	1.70528	-0.151301		14.6404	8.2472	-1.93443		14.6404	0.031839	0.00203921		14.6404	-10.3552	0.0559141		14.6404	0.114631	0.0859303		14.6404	2.051	0.04		14.6404	0.125	0.0523152
14.6471	1.7576	-0.179275		14.6471	8.29438	-1.88431		14.6471	0.032346	0.00253712		14.6471	-10.347	0.0440687		14.6471	0.11492	0.083754		14.6471	2.067	0.037		14.6471	0.125762	0.0519314
14.6538	1.74439	-0.186819		14.6538	8.31449	-1.95075		14.6538	0.0325622	0.00187708		14.6538	-10.3629	0.0549433		14.6538	0.114358	0.085752		14.6538	2.075	0.081		14.6538	0.126144	0.0575595
14.6604	1.81901	-0.196741		14.6604	8.33727	-1.94492		14.6604	0.032807	0.00193501		14.6604	-10.3521	0.0699142		14.6604	0.114743	0.0885026		14.6604	2.114	0.079		14.6604	0.128002	0.0573037
14.6671	1.78301	-0.190181		14.6671	8.41791	-1.90718		14.6671	0.0336738	0.00230992		14.6671	-10.3371	0.0978397		14.6671	0.115273	0.0936333		14.6671	2.091	0.02		14.6671	0.126906	0.049757
14.6738	1.79856	-0.175389		14.6738	8.41428	-1.93119		14.6738	0.0336347	0.0020714		14.6738	-10.3032	0.0592232		14.6738	0.116475	0.0865383		14.6738	2.111	-0.007		14.6738	0.127859	0.0463034
14.6804	1.77464	-0.165258		14.6804	8.43042	-1.92677		14.6804	0.0338081	0.00211527		14.6804	-10.296	0.0391116		14.6804	0.116728	0.0828432		14.6804	2.108	0.005		14.6804	0.127716	0.0478383
14.6871	1.79251	-0.174742		14.6871	8.48471	-1.92454		14.6871	0.0343916	0.0021374		14.6871	-10.297	0.0280614		14.6871	0.116694	0.080813		14.6871	2.132	0.013		14.6871	0.12886	0.0488616
14.6949	1.80079	-0.180845		14.6949	8.48873	-1.9471		14.6949	0.0344349	0.00191331		14.6949	-10.2962	0.0288237		14.6949	0.116723	0.080953		14.6949	2.121	0.02		14.6949	0.128336	0.049757
14.7011	1.78156	-0.206161		14.7011	8.58361	-1.9193		14.7011	0.0354545	0.00218955		14.7011	-10.2876	0.043458		14.7011	0.117028	0.0836418		14.7011	2.099	0.021		14.7011	0.127287	0.0498849
14.7071	1.80015	-0.218073		14.7071	8.55866	-1.92733		14.7071	0.0351864	0.00210974		14.7071	-10.278	0.0431929		14.7071	0.117366	0.0835931		14.7071	2.164	0.015		14.7071	0.130385	0.0491174
14.7138	1.76779	-0.190668		14.7138	8.6881	-1.91718		14.7138	0.0365776	0.00221056		14.7138	-10.289	0.0370301		14.7138	0.116979	0.0824608		14.7138	2.13	0.03		14.7138	0.128765	0.0510361
14.7204	1.76407	-0.213406		14.7204	8.67627	-1.91164		14.7204	0.0364505	0.00226565		14.7204	-10.3059	0.0718247		14.7204	0.116378	0.0888536		14.7204	2.102	0.034		14.7204	0.12743	0.0515477
14.7271	1.83227	-0.184743		14.7271	8.61386	-1.91055		14.7271	0.0357797	0.00227648		14.7271	-10.2433	0.0471252		14.7271	0.118597	0.0843156		14.7271	2.116	0.006		14.7271	0.128098	0.0479662
14.7337	1.85936	-0.181074		14.7337	8.70969	-1.87663		14.7337	0.0368096	0.00261339		14.7337	-10.2211	0.047995		14.7337	0.119383	0.0844754		14.7337	2.128	0.009		14.7337	0.128669	0.04835
14.7404	1.78502	-0.195606		14.7404	8.74678	-1.91982		14.7404	0.0372083	0.00218432		14.7404	-10.2489	0.043025		14.7404	0.1184	0.0835622		14.7404	2.113	0.043		14.7404	0.127955	0.0526989
14.7471	1.8015	-0.186263		14.7471	8.79469	-1.89459		14.7471	0.0377232	0.002435		14.7471	-10.2182	0.0280751		14.7471	0.119488	0.0808155		14.7471	2.131	0		14.7471	0.128812	0.0471988
14.7537	1.84192	-0.216184		14.7537	8.81591	-1.89555		14.7537	0.0379513	0.00242551		14.7537	-10.2279	0.0180501		14.7537	0.119141	0.0789736		14.7537	2.122	0.013		14.7537	0.128384	0.0488616
14.7604	1.76996	-0.238424		14.7604	8.86401	-1.87513		14.7604	0.0384682	0.00262831		14.7604	-10.223	0.0408881		14.7604	0.119316	0.0831696		14.7604	2.099	-0.017		14.7604	0.127287	0.0450243
14.7671	1.77969	-0.186414		14.7671	8.90924	-1.86672		14.7671	0.0389543	0.00271183		14.7671	-10.222	0.0171168		14.7671	0.119352	0.0788021		14.7671	2.107	0.014		14.7671	0.127669	0.0489895
14.7737	1.80629	-0.198633		14.7737	8.93828	-1.88741		14.7737	0.0392665	0.0025063		14.7737	-10.2111	0.0150097		14.7737	0.11974	0.078415		14.7737	2.12	-0.001		14.7737	0.128288	0.0470709
14.7804	1.78849	-0.206792		14.7804	8.9801	-1.86068		14.7804	0.0397159	0.00277191		14.7804	-10.1682	0.0448583		14.7804	0.121258	0.0838991		14.7804	2.107	-0.01		14.7804	0.127669	0.0459197
14.7871	1.80066	-0.223557		14.7871	9.04711	-1.86254		14.7871	0.0404361	0.00275336		14.7871	-10.1789	0.0688867		14.7871	0.120878	0.0883138		14.7871	2.107	0.003		14.7871	0.127669	0.0475825
14.7937	1.8234	-0.226922		14.7937	9.04773	-1.89737		14.7937	0.0404428	0.00240737		14.7937	-10.1661	0.0680047		14.7937	0.121334	0.0881517		14.7937	2.13	-0.007		14.7937	0.128765	0.0463034
14.8004	1.79283	-0.210443		14.8004	9.0671	-1.88118		14.8004	0.0406509	0.00256822		14.8004	-10.1381	0.0232125		14.8004	0.122324	0.0799221		14.8004	2.163	0.018		14.8004	0.130337	0.0495011
14.8071	1.792	-0.199283		14.8071	9.14035	-1.89528		14.8071	0.0414383	0.00242816		14.8071	-10.1211	0.0299689		14.8071	0.122929	0.0811634		14.8071	2.127	0.028		14.8071	0.128622	0.0507802
14.8137	1.83104	-0.207785		14.8137	9.19978	-1.9139		14.8137	0.042077	0.00224311		14.8137	-10.1569	0.00406697		14.8137	0.121659	0.0764045		14.8137	2.13	0.032		14.8137	0.128765	0.0512919
14.8204	1.82809	-0.211905		14.8204	9.19338	-1.88786		14.8204	0.0420082	0.00250183		14.8204	-10.157	0.0518832		14.8204	0.121655	0.0851897		14.8204	2.18	0.041		14.8204	0.131148	0.0524431
14.8271	1.79383	-0.208094		14.8271	9.22156	-1.84889		14.8271	0.0423111	0.00288902		14.8271	-10.1331	0.0579828		14.8271	0.122504	0.0863104		14.8271	2.132	0.034		14.8271	0.12886	0.0515477
14.8337	1.84378	-0.229484		14.8337	9.24062	-1.88531		14.8337	0.0425159	0.0025272		14.8337	-10.1629	0.0530136		14.8337	0.121446	0.0853974		14.8337	2.157	0.018		14.8337	0.130051	0.0495011
14.8404	1.80691	-0.243673		14.8404	9.31962	-1.9132		14.8404	0.043365	0.00225009		14.8404	-10.1401	0.0170927		14.8404	0.122256	0.0787977		14.8404	2.168	0.004		14.8404	0.130576	0.0477104
14.8471	1.79721	-0.242046		14.8471	9.39626	-1.91684		14.8471	0.0441887	0.00221394		14.8471	-10.1041	0.0179976		14.8471	0.123531	0.0789639		14.8471	2.127	-0.001		14.8471	0.128622	0.0470709
14.8537	1.75988	-0.233209		14.8537	9.41344	-1.86826		14.8537	0.0443733	0.00269662		14.8537	-10.0182	0.00403406		14.8537	0.126574	0.0763984		14.8537	2.154	0.029		14.8537	0.129909	0.0509082
14.8604	1.78538	-0.228115		14.8604	9.40577	-1.85363		14.8604	0.0442909	0.00284197		14.8604	-10.018	0.0408731		14.8604	0.126581	0.0831669		14.8604	2.141	-0.006		14.8604	0.129289	0.0464313
14.8671	1.75474	-0.224092		14.8671	9.42938	-1.86538		14.8671	0.0445446	0.00272518		14.8671	-10.0678	0.0330275		14.8671	0.124816	0.0817254		14.8671	2.179	0.006		14.8671	0.1311	0.0479662
14.8737	1.76963	-0.224977		14.8737	9.51112	-1.86523		14.8737	0.0454231	0.00272668		14.8737	-10.0152	0.0479485		14.8737	0.126681	0.0844668		14.8737	2.189	0.008		14.8737	0.131576	0.048222
14.8804	1.78172	-0.210346		14.8804	9.52945	-1.85885		14.8804	0.0456201	0.00279008		14.8804	-10.0688	0.0260756		14.8804	0.124781	0.0804481		14.8804	2.196	0.01		14.8804	0.13191	0.0484779
14.887	1.77614	-0.236378		14.887	9.55007	-1.85262		14.887	0.0458417	0.00285198		14.887	-10.0501	-0.024854		14.887	0.125445	0.0710909		14.887	2.169	0.039		14.887	0.130623	0.0521873
14.8937	1.73888	-0.223323		14.8937	9.56961	-1.854		14.8937	0.0460517	0.00283825		14.8937	-9.96526	0.00391286		14.8937	0.128451	0.0763762		14.8937	2.165	0.033		14.8937	0.130433	0.0514198
14.9004	1.73702	-0.206373		14.9004	9.65973	-1.85031		14.9004	0.0470203	0.00287492		14.9004	-9.98893	0.0249369		14.9004	0.127612	0.0802389		14.9004	2.199	0.027		14.9004	0.132053	0.0506523
14.907	1.78876	-0.257764		14.907	9.68133	-1.85223		14.907	0.0472525	0.00285585		14.907	-10.0149	-0.00287979		14.907	0.126692	0.0751282		14.907	2.204	0.053		14.907	0.132291	0.053978
14.9137	1.75575	-0.234533		14.9137	9.69	-1.86308		14.9137	0.0473457	0.00274806		14.9137	-9.9282	-0.0319336		14.9137	0.129764	0.0697901		14.9137	2.192	0.036		14.9137	0.131719	0.0518035
14.9204	1.75108	-0.195826		14.9204	9.72393	-1.88439		14.9204	0.0477104	0.00253632		14.9204	-9.92501	-0.0230193		14.9204	0.129877	0.0714279		14.9204	2.169	0.023		14.9204	0.130623	0.0501407
14.927	1.74708	-0.253729		14.927	9.79956	-1.86275		14.927	0.0485231	0.00275132		14.927	-9.90804	-0.00703435		14.927	0.130478	0.0743648		14.927	2.204	-0.001		14.927	0.132291	0.0470709
14.9337	1.7881	-0.254021		14.9337	9.79261	-1.85616		14.9337	0.0484485	0.00281682		14.9337	-9.88305	-0.00300801		14.9337	0.131364	0.0751046		14.9337	2.201	0.019		14.9337	0.132148	0.0496291
14.9404	1.73729	-0.238389		14.9404	9.82542	-1.86046		14.9404	0.0488012	0.00277408		14.9404	-9.84911	0.00298025		14.9404	0.132567	0.0762048		14.9404	2.218	0.047		14.9404	0.132958	0.0532105
14.947	1.7643	-0.248736		14.947	9.85589	-1.85877		14.947	0.0491286	0.00279086		14.947	-9.85797	0.010976		14.947	0.132253	0.0776739		14.947	2.175	0.041		14.947	0.130909	0.0524431
14.9537	1.75134	-0.217769		14.9537	9.90679	-1.87745		14.9537	0.0496757	0.00260533		14.9537	-9.85003	-0.00195537		14.9537	0.132534	0.075298		14.9537	2.204	0.046		14.9537	0.132291	0.0530826
14.9604	1.76369	-0.239447		14.9604	9.91936	-1.83465		14.9604	0.0498108	0.00303049		14.9604	-9.82314	-0.01593		14.9604	0.133487	0.0727305		14.9604	2.22	0.017		14.9604	0.133054	0.0493732
14.967	1.79035	-0.254642		14.967	9.93837	-1.87275		14.967	0.050015	0.00265202		14.967	-9.81504	-0.0140097		14.967	0.133774	0.0730833		14.967	2.205	0		14.967	0.132339	0.0471988
14.9737	1.75488	-0.249143		14.9737	9.96352	-1.83133		14.9737	0.0502854	0.00306346		14.9737	-9.76225	-0.00603778		14.9737	0.135645	0.0745479		14.9737	2.174	0.016		14.9737	0.130862	0.0492453
14.9804	1.75986	-0.220689		14.9804	9.97891	-1.85522		14.9804	0.0504508	0.00282612		14.9804	-9.73015	-0.0229222		14.9804	0.136782	0.0714458		14.9804	2.215	0.045		14.9804	0.132815	0.0529547
14.987	1.73559	-0.231717		14.987	10.0931	-1.852		14.987	0.0516781	0.00285812		14.987	-9.76783	-0.000102032		14.987	0.135447	0.0756385		14.987	2.257	0.03		14.987	0.134817	0.0510361
14.9937	1.73793	-0.232		14.9937	10.0685	-1.86801		14.9937	0.0514141	0.00269905		14.9937	-9.72718	-0.0328583		14.9937	0.136888	0.0696202		14.9937	2.268	0.015		14.9937	0.135341	0.0491174
15.0003	1.75265	-0.256417		15.0003	10.0198	-1.84902		15.0003	0.0508907	0.00288771		15.0003	-9.66824	-0.0250332		15.0003	0.138976	0.0710579		15.0003	2.266	0.007		15.0003	0.135246	0.0480941
15.007	1.75691	-0.269697		15.007	10.12	-1.87659		15.007	0.051967	0.00261381		15.007	-9.68493	-0.0508921		15.007	0.138385	0.0663069		15.007	2.228	0.024		15.007	0.133435	0.0502686
15.0137	1.77458	-0.24363		15.0137	10.1288	-1.8302		15.0137	0.052062	0.00307474		15.0137	-9.66309	-0.0330747		15.0137	0.139159	0.0695805		15.0137	2.225	0.012		15.0137	0.133292	0.0487337
15.0203	1.78184	-0.24007		15.0203	10.1535	-1.84292		15.0203	0.0523273	0.00294834		15.0203	-9.67595	-0.00710418		15.0203	0.138703	0.074352		15.0203	2.262	-0.02		15.0203	0.135055	0.0446406
15.027	1.80447	-0.234138		15.027	10.2242	-1.842		15.027	0.0530875	0.00295747		15.027	-9.58635	-0.00600386		15.027	0.141879	0.0745542		15.027	2.323	-0.004		15.027	0.137962	0.0466871
15.0337	1.78837	-0.24476		15.0337	10.1866	-1.82601		15.0337	0.0526833	0.00311631		15.0337	-9.56906	-0.00500372		15.0337	0.142491	0.0747379		15.0337	2.314	0.013		15.0337	0.137533	0.0488616
15.0403	1.79093	-0.250862		15.0403	10.1898	-1.85975		15.0403	0.052717	0.00278117		15.0403	-9.54409	0.0149256		15.0403	0.143376	0.0783995		15.0403	2.291	0.006		15.0403	0.136437	0.0479662
15.047	1.80565	-0.210945		15.047	10.2035	-1.82694		15.047	0.0528649	0.00310705		15.047	-9.4902	-0.00293303		15.047	0.145286	0.0751184		15.047	2.356	0.014		15.047	0.139535	0.0489895
15.0537	1.84801	-0.245171		15.0537	10.2342	-1.86643		15.0537	0.0531946	0.00271471		15.0537	-9.5179	-0.0149554		15.0537	0.144304	0.0729095		15.0537	2.395	0.025		15.0537	0.141393	0.0503965
15.0603	1.84118	-0.253817		15.0603	10.2613	-1.84029		15.0603	0.0534853	0.00297443		15.0603	-9.51999	-0.0458891		15.0603	0.14423	0.0672261		15.0603	2.38	0.048		15.0603	0.140679	0.0533384
15.067	1.88106	-0.271588		15.067	10.2612	-1.81815		15.067	0.0534842	0.0031944		15.067	-9.46221	-0.0549678		15.067	0.146278	0.0655581		15.067	2.367	0.033		15.067	0.140059	0.0514198
15.0737	1.82044	-0.227053		15.0737	10.2698	-1.90794		15.0737	0.0535777	0.0023024		15.0737	-9.41517	-0.0500186		15.0737	0.147945	0.0664674		15.0737	2.406	0.023		15.0737	0.141918	0.0501407
15.0803	1.83073	-0.245542		15.0803	10.2508	-1.82554		15.0803	0.0533726	0.00312102		15.0803	-9.43692	-0.0221042		15.0803	0.147174	0.0715961		15.0803	2.405	0.088		15.0803	0.14187	0.0584548
15.087	1.81161	-0.211104		15.087	10.2602	-1.83062		15.087	0.0534735	0.00307058		15.087	-9.39914	-0.046907		15.087	0.148513	0.0670391		15.087	2.439	0.062		15.087	0.14349	0.0551292
15.0937	1.85104	-0.220743		15.0937	10.3255	-1.81231		15.0937	0.0541753	0.00325244		15.0937	-9.36014	-0.0579591		15.0937	0.149895	0.0650085		15.0937	2.46	0.02		15.0937	0.144491	0.049757
15.1003	1.8901	-0.225885		15.1003	10.3204	-1.82461		15.1003	0.0541207	0.00313028		15.1003	-9.35203	-0.0211324		15.1003	0.150182	0.0717746		15.1003	2.462	0.01		15.1003	0.144586	0.0484779
15.107	1.91152	-0.246522		15.107	10.2698	-1.80332		15.107	0.0535772	0.00334174		15.107	-9.28622	-0.0548881		15.107	0.152515	0.0655727		15.107	2.488	-0.022		15.107	0.145825	0.0443848
15.1136	1.92275	-0.24309		15.1136	10.3467	-1.76517		15.1136	0.0544033	0.00372075		15.1136	-9.24313	-0.055997		15.1136	0.154042	0.065369		15.1136	2.517	0.013		15.1136	0.147207	0.0488616
15.1203	1.92593	-0.236157		15.1203	10.3315	-1.82713		15.1203	0.0542407	0.00310519		15.1203	-9.19415	-0.0839159		15.1203	0.155778	0.0602395		15.1203	2.519	0.014		15.1203	0.147303	0.0489895
15.1282	1.92404	-0.255551		15.1282	10.3701	-1.80962		15.1282	0.0546556	0.00327917		15.1282	-9.21294	-0.0650571		15.1282	0.155111	0.0637044		15.1282	2.538	0.063		15.1282	0.148208	0.0552571
15.1336	1.93555	-0.27795		15.1336	10.2968	-1.81945		15.1336	0.0538675	0.00318151		15.1336	-9.17893	-0.0626503		15.1336	0.156317	0.0641466		15.1336	2.507	0.042		15.1336	0.146731	0.052571
15.1403	1.93987	-0.250558		15.1403	10.3345	-1.82315		15.1403	0.0542721	0.00314471		15.1403	-9.13015	-0.0440517		15.1403	0.158046	0.0675637		15.1403	2.548	0.061		15.1403	0.148685	0.0550013
15.147	1.95371	-0.262734		15.147	10.3483	-1.83309		15.147	0.0544203	0.00304597		15.147	-9.14099	-0.0679794		15.147	0.157661	0.0631675		15.147	2.576	0.011		15.147	0.150019	0.0486058
15.1536	1.95498	-0.253205		15.1536	10.3006	-1.83716		15.1536	0.0539085	0.00300553		15.1536	-9.116	-0.0559983		15.1536	0.158547	0.0653687		15.1536	2.617	0.032		15.1536	0.151973	0.0512919
15.1603	1.99712	-0.272591		15.1603	10.3447	-1.836		15.1603	0.0543826	0.00301708		15.1603	-9.07203	-0.0899806		15.1603	0.160105	0.0591252		15.1603	2.595	0.005		15.1603	0.150925	0.0478383
15.167	1.97939	-0.289652		15.167	10.3047	-1.80273		15.167	0.0539525	0.00334766		15.167	-9.01703	-0.0870017		15.167	0.162054	0.0596725		15.167	2.628	0.036		15.167	0.152497	0.0518035
15.1736	1.9927	-0.289022		15.1736	10.3282	-1.81269		15.1736	0.0542052	0.00324863		15.1736	-9.01999	-0.0550595		15.1736	0.161949	0.0655412		15.1736	2.618	0.066		15.1736	0.152021	0.0556408
15.1803	2.04687	-0.26843		15.1803	10.2745	-1.80337		15.1803	0.0536274	0.00334122		15.1803	-9.00201	-0.0579983		15.1803	0.162587	0.0650013		15.1803	2.652	0.054		15.1803	0.153641	0.0541059
15.187	2.04016	-0.258205		15.187	10.2963	-1.77789		15.187	0.0538622	0.00359442		15.187	-8.95603	-0.0220206		15.187	0.164216	0.0716114		15.187	2.652	0.066		15.187	0.153641	0.0556408
15.1936	2.04196	-0.260939		15.1936	10.2582	-1.82862		15.1936	0.053453	0.00309041		15.1936	-8.92507	-0.0259914		15.1936	0.165313	0.0708819		15.1936	2.721	0.054		15.1936	0.156929	0.0541059
15.2003	2.09783	-0.279611		15.2003	10.2564	-1.79171		15.2003	0.053433	0.00345714		15.2003	-8.86313	-0.0359785		15.2003	0.167508	0.0690469		15.2003	2.703	0.035		15.2003	0.156071	0.0516756
15.207	2.12153	-0.268246		15.207	10.2802	-1.79577		15.207	0.0536884	0.00341676		15.207	-8.83905	-0.0190365		15.207	0.168362	0.0721597		15.207	2.721	0.038		15.207	0.156929	0.0520593
15.2136	2.11808	-0.250368		15.2136	10.2662	-1.79723		15.2136	0.053538	0.00340225		15.2136	-8.79809	-0.0569184		15.2136	0.169813	0.0651997		15.2136	2.749	0.028		15.2136	0.158263	0.0507802
15.2203	2.13269	-0.245102		15.2203	10.2655	-1.76746		15.2203	0.0535314	0.00369798		15.2203	-8.77206	-0.0669785		15.2203	0.170736	0.0633513		15.2203	2.835	0.042		15.2203	0.162362	0.052571
15.227	2.133	-0.278304		15.227	10.2525	-1.79515		15.227	0.0533908	0.00342289		15.227	-8.68818	-0.0340708		15.227	0.173708	0.0693975		15.227	2.791	0.065		15.227	0.160265	0.0555129
15.2336	2.17711	-0.247632		15.2336	10.239	-1.78362		15.2336	0.0532462	0.00353751		15.2336	-8.70896	-0.0799013		15.2336	0.172972	0.0609771		15.2336	2.845	0.021		15.2336	0.162838	0.0498849
15.2403	2.225	-0.258749		15.2403	10.183	-1.78377		15.2403	0.0526439	0.00353597		15.2403	-8.69504	-0.0361322		15.2403	0.173465	0.0690187		15.2403	2.853	0.035		15.2403	0.16322	0.0516756
15.247	2.22992	-0.286467		15.247	10.1373	-1.80371		15.247	0.0521536	0.00333791		15.247	-8.69001	-0.109915		15.247	0.173644	0.0554626		15.247	2.856	0.073		15.247	0.163363	0.0565362
15.2536	2.20842	-0.290924		15.2536	10.1542	-1.79877		15.2536	0.0523343	0.00338697		15.2536	-8.62707	-0.089024		15.2536	0.175874	0.0593009		15.2536	2.925	0.056		15.2536	0.166651	0.0543617
15.2603	2.26097	-0.252742		15.2603	10.1567	-1.78176		15.2603	0.0523615	0.00355598		15.2603	-8.54409	-0.0490458		15.2603	0.178814	0.0666461		15.2603	2.889	0.085		15.2603	0.164935	0.0580711
15.2669	2.29142	-0.252981		15.2669	10.1338	-1.78746		15.2669	0.0521158	0.00349928		15.2669	-8.49805	-0.0689771		15.2669	0.180446	0.0629841		15.2669	2.948	0.078		15.2669	0.167747	0.0571757
15.2736	2.29885	-0.235375		15.2736	10.085	-1.76606		15.2736	0.0515914	0.00371191		15.2736	-8.46504	-0.0630069		15.2736	0.181616	0.064081		15.2736	2.955	0.048		15.2736	0.16808	0.0533384
15.2803	2.28138	-0.240875		15.2803	10.1172	-1.83528		15.2803	0.0519368	0.00302424		15.2803	-8.44203	-0.0739874		15.2803	0.182432	0.0620636		15.2803	2.982	0.061		15.2803	0.169367	0.0550013
15.2869	2.31527	-0.265478		15.2869	10.097	-1.79344		15.2869	0.0517198	0.00343991		15.2869	-8.42202	-0.0759977		15.2869	0.18314	0.0616942		15.2869	3.021	0.083		15.2869	0.171226	0.0578153
15.2936	2.33167	-0.245439		15.2936	10.0409	-1.78915		15.2936	0.0511168	0.00348256		15.2936	-8.39403	-0.0999725		15.2936	0.184132	0.0572894		15.2936	3.007	0.071		15.2936	0.170559	0.0562804
15.3003	2.41718	-0.261645		15.3003	9.97933	-1.78361		15.3003	0.0504553	0.00353757		15.3003	-8.32608	-0.0750286		15.3003	0.186541	0.0618723		15.3003	3.035	0.093		15.3003	0.171893	0.0590944
15.3069	2.3955	-0.237522		15.3069	10.0213	-1.81579		15.3069	0.0509067	0.00321784		15.3069	-8.31302	-0.0809931		15.3069	0.187004	0.0607764		15.3069	3.08	0.047		15.3069	0.174037	0.0532105
15.3136	2.43808	-0.25854		15.3136	9.99137	-1.81739		15.3136	0.0505847	0.00320197		15.3136	-8.27404	-0.0660172		15.3136	0.188385	0.063528		15.3136	3.114	0.037		15.3136	0.175658	0.0519314
15.3203	2.47327	-0.294248		15.3203	9.9689	-1.81723		15.3203	0.0503432	0.00320354		15.3203	-8.20508	-0.105954		15.3203	0.190829	0.0561904		15.3203	3.128	0.044		15.3203	0.176325	0.0528268
15.3269	2.49946	-0.25094		15.3269	9.90123	-1.78123		15.3269	0.0496159	0.00356121		15.3269	-8.15905	-0.0460687		15.3269	0.19246	0.0671931		15.3269	3.137	0.081		15.3269	0.176754	0.0575595
15.3336	2.53916	-0.275457		15.3336	9.89898	-1.80033		15.3336	0.0495917	0.0033715		15.3336	-8.12005	-0.0759657		15.3336	0.193842	0.0617001		15.3336	3.181	0.085		15.3336	0.178851	0.0580711
15.3403	2.51161	-0.252501		15.3403	9.83667	-1.75979		15.3403	0.048922	0.00377425		15.3403	-8.03909	-0.0839908		15.3403	0.196711	0.0602257		15.3403	3.215	0.071		15.3403	0.180471	0.0562804
15.3469	2.53939	-0.246125		15.3469	9.86256	-1.78796		15.3469	0.0492003	0.00349439		15.3469	-8.00504	-0.0710149		15.3469	0.197918	0.0626097		15.3469	3.211	0.084		15.3469	0.18028	0.0579432
15.3536	2.55273	-0.239146		15.3536	9.8637	-1.81112		15.3536	0.0492125	0.00326427		15.3536	-7.972	-0.071		15.3536	0.199088	0.0626125		15.3536	3.244	0.065		15.3536	0.181853	0.0555129
15.3602	2.58629	-0.237042		15.3602	9.81986	-1.79244		15.3602	0.0487413	0.00344984		15.3602	-7.90805	-0.0819921		15.3602	0.201355	0.0605929		15.3602	3.293	0.075		15.3602	0.184188	0.056792
15.3669	2.62714	-0.250707		15.3669	9.81321	-1.81102		15.3669	0.0486699	0.0032652		15.3669	-7.84105	-0.088995		15.3669	0.203729	0.0593063		15.3669	3.284	0.091		15.3669	0.183759	0.0588386
15.3736	2.67206	-0.267645		15.3736	9.78888	-1.80307		15.3736	0.0484084	0.00334424		15.3736	-7.78704	-0.0770086		15.3736	0.205643	0.0615085		15.3736	3.306	0.086		15.3736	0.184807	0.058199
15.3802	2.6495	-0.294436		15.3802	9.81002	-1.82865		15.3802	0.0486357	0.00309006		15.3802	-7.75302	-0.0200408		15.3802	0.206849	0.0719752		15.3802	3.347	0.063		15.3802	0.186761	0.0552571
15.3869	2.7097	-0.28423		15.3869	9.77125	-1.81784		15.3869	0.048219	0.00319753		15.3869	-7.67206	-0.0539757		15.3869	0.209718	0.0657403		15.3869	3.356	0.066		15.3869	0.18719	0.0556408
15.3936	2.71687	-0.288896		15.3936	9.66091	-1.77833		15.3936	0.047033	0.00359005		15.3936	-7.62104	-0.0500029		15.3936	0.211526	0.0664703		15.3936	3.373	0.077		15.3936	0.188	0.0570478
15.4002	2.77575	-0.241024		15.4002	9.68793	-1.80201		15.4002	0.0473234	0.00335473		15.4002	-7.56804	-0.043005		15.4002	0.213404	0.067756		15.4002	3.402	0.065		15.4002	0.189382	0.0555129
15.4069	2.84456	-0.223355		15.4069	9.67715	-1.77437		15.4069	0.0472076	0.00362932		15.4069	-7.49505	-0.0459979		15.4069	0.215991	0.0672061		15.4069	3.467	0.064		15.4069	0.19248	0.055385
15.4136	2.85677	-0.23377		15.4136	9.64206	-1.77038		15.4136	0.0468304	0.003669		15.4136	-7.45203	-0.0420029		15.4136	0.217516	0.0679401		15.4136	3.457	0.039		15.4136	0.192003	0.0521873
15.4202	2.88246	-0.256519		15.4202	9.6256	-1.77446		15.4202	0.0466536	0.00362844		15.4202	-7.34508	-0.0679814		15.4202	0.221306	0.0631671		15.4202	3.54	0.106		15.4202	0.195959	0.0607572
15.4269	2.9251	-0.239376		15.4269	9.64231	-1.82202		15.4269	0.0468332	0.00315592		15.4269	-7.28504	-0.0580072		15.4269	0.223433	0.0649996		15.4269	3.553	0.063		15.4269	0.196578	0.0552571
15.4335	2.92208	-0.258582		15.4335	9.60183	-1.77729		15.4335	0.046398	0.00360036		15.4335	-7.17608	-0.051005		15.4335	0.227295	0.0662861		15.4335	3.59	0.073		15.4335	0.198342	0.0565362
15.4402	2.95916	-0.276601		15.4402	9.55491	-1.74835		15.4402	0.0458937	0.0038879		15.4402	-7.09616	-0.063974		15.4402	0.230127	0.0639034		15.4402	3.593	0.089		15.4402	0.198485	0.0585828
15.4469	3.00702	-0.264264		15.4469	9.59825	-1.79194		15.4469	0.0463596	0.00345479		15.4469	-7.02401	-0.0490021		15.4469	0.232684	0.0666541		15.4469	3.647	0.078		15.4469	0.201058	0.0571757
15.4536	3.0756	-0.245386		15.4536	9.54028	-1.78869		15.4536	0.0457365	0.00348705		15.4536	-6.92701	-0.0270031		15.4536	0.236121	0.070696		15.4536	3.674	0.075		15.4536	0.202345	0.056792
15.4602	3.10933	-0.288106		15.4602	9.53768	-1.77198		15.4602	0.0457086	0.00365306		15.4602	-6.80702	-0.0140019		15.4602	0.240374	0.0730847		15.4602	3.686	0.106		15.4602	0.202917	0.0607572
15.4669	3.1149	-0.252752		15.4669	9.53384	-1.83287		15.4669	0.0456674	0.00304816		15.4669	-6.73001	-0.027998		15.4669	0.243103	0.0705132		15.4669	3.725	0.099		15.4669	0.204775	0.0598619
15.4735	3.26274	-0.273525		15.4735	9.54361	-1.75311		15.4735	0.0457723	0.00384054		15.4735	-6.62215	-0.0659456		15.4735	0.246925	0.0635411		15.4735	3.768	0.101		15.4735	0.206824	0.0601177
15.4802	3.2523	-0.260299		15.4802	9.51124	-1.81768		15.4802	0.0454244	0.00319912		15.4802	-6.58105	-0.0280435		15.4802	0.248382	0.0705048		15.4802	3.797	0.098		15.4802	0.208206	0.0597339
15.4869	3.25004	-0.254128		15.4869	9.47763	-1.81415		15.4869	0.0450632	0.00323414		15.4869	-6.44116	-0.0230057		15.4869	0.253339	0.0714304		15.4869	3.869	0.113		15.4869	0.211637	0.0616526
15.4935	3.33221	-0.225618		15.4935	9.52068	-1.78224		15.4935	0.0455259	0.00355113		15.4935	-6.30715	-0.0349863		15.4935	0.258088	0.0692293		15.4935	3.877	0.08		15.4935	0.212019	0.0574316
15.5002	3.39468	-0.272955		15.5002	9.55457	-1.76464		15.5002	0.0458902	0.00372604		15.5002	-6.19213	-0.0429908		15.5002	0.262165	0.0677586		15.5002	3.926	0.073		15.5002	0.214354	0.0565362
15.5069	3.45668	-0.263235		15.5069	9.50157	-1.75181		15.5069	0.0453205	0.00385348		15.5069	-6.1091	-0.0669725		15.5069	0.265107	0.0633524		15.5069	3.947	0.069		15.5069	0.215355	0.0560246
15.5135	3.50498	-0.232661		15.5135	9.48175	-1.79553		15.5135	0.0451075	0.00341917		15.5135	-5.99913	-0.0290435		15.5135	0.269004	0.0703211		15.5135	4.007	0.044		15.5135	0.218214	0.0528268
15.5202	3.57256	-0.242767		15.5202	9.48454	-1.80151		15.5202	0.0451375	0.00335972		15.5202	-5.87213	-0.0729559		15.5202	0.273505	0.0622531		15.5202	4.006	0.051		15.5202	0.218166	0.0537222
15.5269	3.57008	-0.258661		15.5269	9.47395	-1.81497		15.5269	0.0450236	0.00322604		15.5269	-5.73735	-0.0600334		15.5269	0.278281	0.0646274		15.5269	4.059	0.067		15.5269	0.220692	0.0557687
15.5335	3.6346	-0.259		15.5335	9.50548	-1.75304		15.5335	0.0453625	0.00384123		15.5335	-5.58938	-0.0171108		15.5335	0.283525	0.0725135		15.5335	4.078	0.068		15.5335	0.221597	0.0558966
15.5402	3.74759	-0.255085		15.5402	9.48403	-1.83278		15.5402	0.045132	0.00304905		15.5402	-5.44038	-0.0469227		15.5402	0.288805	0.0670362		15.5402	4.137	0.074		15.5402	0.224409	0.0566641
15.5468	3.79503	-0.247168		15.5468	9.54473	-1.80649		15.5468	0.0457844	0.00331028		15.5468	-5.3183	-0.0360268		15.5468	0.293132	0.0690381		15.5468	4.194	0.072		15.5468	0.227125	0.0564083
15.5535	3.8753	-0.252874		15.5535	9.52172	-1.75986		15.5535	0.045537	0.00377348		15.5535	-5.13245	-0.0389927		15.5535	0.299718	0.0684932		15.5535	4.269	0.103		15.5535	0.2307	0.0603735
15.5602	3.94259	-0.236358		15.5602	9.50066	-1.7604		15.5602	0.0453107	0.00376814		15.5602	-5.03623	-0.0140608		15.5602	0.303128	0.0730739		15.5602	4.321	0.098		15.5602	0.233178	0.0597339
15.5668	4.0047	-0.279074		15.5668	9.53571	-1.80499		15.5668	0.0456874	0.00332512		15.5668	-4.88437	-0.0409343		15.5668	0.30851	0.0681364		15.5668	4.4	0.079		15.5668	0.236942	0.0573037
15.5735	4.08138	-0.242799		15.5735	9.60492	-1.80191		15.5735	0.0464313	0.00335573		15.5735	-4.71641	-0.0200511		15.5735	0.314462	0.0719733		15.5735	4.453	0.082		15.5735	0.239468	0.0576874
15.5802	4.18775	-0.225358		15.5802	9.60083	-1.73713		15.5802	0.0463873	0.00399933		15.5802	-4.5534	0.00892945		15.5802	0.320239	0.0772979		15.5802	4.486	0.102		15.5802	0.241041	0.0602456
15.5868	4.26146	-0.219126		15.5868	9.61865	-1.79199		15.5868	0.0465789	0.00345432		15.5868	-4.42631	0.0119927		15.5868	0.324743	0.0778607		15.5868	4.565	0.078		15.5868	0.244806	0.0571757
15.5935	4.36285	-0.259138		15.5935	9.6543	-1.83313		15.5935	0.046962	0.00304559		15.5935	-4.24544	0.012		15.5935	0.331152	0.077862		15.5935	4.607	0.105		15.5935	0.246807	0.0606293
15.6002	4.4042	-0.244319		15.6002	9.67525	-1.79821		15.6002	0.0471871	0.00339255		15.6002	-4.06843	0.0129976		15.6002	0.337425	0.0780453		15.6002	4.642	0.096		15.6002	0.248475	0.0594781
15.6068	4.52835	-0.23421		15.6068	9.70439	-1.77598		15.6068	0.0475003	0.00361338		15.6068	-3.86649	0.0289611		15.6068	0.344582	0.0809783		15.6068	4.741	0.096		15.6068	0.253193	0.0594781
15.6135	4.60051	-0.241832		15.6135	9.75327	-1.80925		15.6135	0.0480257	0.00328284		15.6135	-3.68744	0.0280024		15.6135	0.350927	0.0808021		15.6135	4.794	0.076		15.6135	0.255719	0.0569199
15.6202	4.68717	-0.264516		15.6202	9.74423	-1.78803		15.6202	0.0479285	0.00349363		15.6202	-3.56717	0.0399828		15.6202	0.355189	0.0830033		15.6202	4.843	0.121		15.6202	0.258054	0.0626759
15.6268	4.81039	-0.23661		15.6268	9.87047	-1.75662		15.6268	0.0492853	0.00380572		15.6268	-3.30253	0.029022		15.6268	0.364568	0.0809895		15.6268	4.931	0.121		15.6268	0.262247	0.0626759
15.6335	4.86684	-0.241874		15.6335	9.91092	-1.78267		15.6335	0.04972	0.00354693		15.6335	-3.16428	0.00305209		15.6335	0.369467	0.076218		15.6335	4.961	0.127		15.6335	0.263677	0.0634433
15.6401	4.98352	-0.240042		15.6401	9.96905	-1.73722		15.6401	0.0503448	0.00399849		15.6401	-2.92248	0.0379299		15.6401	0.378036	0.0826261		15.6401	5.053	0.072		15.6401	0.268061	0.0564083
15.6468	5.11327	-0.246853		15.6468	9.98918	-1.78678		15.6468	0.0505611	0.00350608		15.6468	-2.75833	0.043988		15.6468	0.383854	0.0837392		15.6468	5.143	0.061		15.6468	0.27235	0.0550013
15.6535	5.23152	-0.226442		15.6535	10.085	-1.74705		15.6535	0.0515909	0.00390078		15.6535	-2.61628	0.037014		15.6535	0.388887	0.0824578		15.6535	5.172	0.132		15.6535	0.273732	0.0640829
15.6601	5.29763	-0.239705		15.6601	10.1225	-1.76652		15.6601	0.0519942	0.0037074		15.6601	-2.31291	0.0609279		15.6601	0.399638	0.0868515		15.6601	5.217	0.105		15.6601	0.275877	0.0606293
15.6668	5.44878	-0.223358		15.6668	10.2113	-1.8057		15.6668	0.0529488	0.00331813		15.6668	-2.16943	0.069973		15.6668	0.404723	0.0885134		15.6668	5.291	0.09		15.6668	0.279403	0.0587107
15.6735	5.54598	-0.258243		15.6735	10.2727	-1.75015		15.6735	0.0536088	0.00386994		15.6735	-1.98057	0.0580361		15.6735	0.411416	0.0863202		15.6735	5.351	0.113		15.6735	0.282263	0.0616526
15.6801	5.67429	-0.26879		15.6801	10.3807	-1.75287		15.6801	0.0547689	0.003843		15.6801	-1.70583	0.106853		15.6801	0.421153	0.0952893		15.6801	5.4	0.131		15.6801	0.284598	0.063955
15.6868	5.80524	-0.258231		15.6868	10.4512	-1.73437		15.6868	0.0555272	0.00402675		15.6868	-1.48466	0.0860631		15.6868	0.42899	0.0914696		15.6868	5.491	0.101		15.6868	0.288934	0.0601177
15.6935	5.86772	-0.223736		15.6935	10.5653	-1.74536		15.6935	0.0567528	0.00391756		15.6935	-1.24572	0.088991		15.6935	0.437458	0.0920075		15.6935	5.577	0.123		15.6935	0.293033	0.0629317
15.7001	6.02418	-0.224625		15.7001	10.6391	-1.6925		15.7001	0.0575462	0.0044427		15.7001	-1.05956	0.119907		15.7001	0.444055	0.0976877		15.7001	5.633	0.138		15.7001	0.295701	0.0648503
15.7068	6.14945	-0.232779		15.7068	10.7706	-1.78538		15.7068	0.0589596	0.00351993		15.7068	-0.865583	0.12997		15.7068	0.45093	0.0995366		15.7068	5.636	0.166		15.7068	0.295844	0.0684318
15.7135	6.29283	-0.216375		15.7135	10.8938	-1.72831		15.7135	0.060284	0.00408699		15.7135	-0.594814	0.11006		15.7135	0.460525	0.0958785		15.7135	5.744	0.132		15.7135	0.300991	0.0640829
15.7201	6.3938	-0.204264		15.7201	10.9555	-1.71761		15.7201	0.060947	0.0041933		15.7201	-0.360703	0.138913		15.7201	0.468822	0.10118		15.7201	5.814	0.104		15.7201	0.304327	0.0605014
15.7268	6.57399	-0.227471		15.7268	11.0396	-1.76024		15.7268	0.0618502	0.00376974		15.7268	-0.111748	0.161931		15.7268	0.477645	0.105409		15.7268	5.897	0.115		15.7268	0.308283	0.0619084
15.7334	6.68374	-0.242686		15.7334	11.1657	-1.70272		15.7334	0.0632059	0.00434116		15.7334	0.109336	0.188919		15.7334	0.485479	0.110367		15.7334	5.982	0.132		15.7334	0.312333	0.0640829
15.7401	6.89547	-0.233212		15.7401	11.3401	-1.74633		15.7401	0.0650804	0.00390789		15.7401	0.391153	0.204952		15.7401	0.495467	0.113313		15.7401	6.044	0.17		15.7401	0.315288	0.0689435
15.7468	7.02431	-0.285856		15.7468	11.5274	-1.65294		15.7468	0.0670934	0.00483579		15.7468	0.682126	0.190045		15.7468	0.505778	0.110574		15.7468	6.113	0.162		15.7468	0.318576	0.0679202
15.7534	7.15816	-0.263508		15.7534	11.6626	-1.70947		15.7534	0.0685463	0.00427417		15.7534	0.890375	0.227886		15.7534	0.513158	0.117527		15.7534	6.148	0.151		15.7534	0.320244	0.0665132
15.7601	7.28825	-0.197419		15.7601	11.7588	-1.69096		15.7601	0.0695799	0.00445799		15.7601	1.1562	0.249934		15.7601	0.522579	0.121577		15.7601	6.213	0.157		15.7601	0.323342	0.0672806
15.7668	7.45348	-0.221449		15.7668	11.9312	-1.6979		15.7668	0.0714333	0.00438903		15.7668	1.44513	0.238036		15.7668	0.532818	0.119391		15.7668	6.281	0.116		15.7668	0.326582	0.0620363
15.7734	7.6371	-0.26311		15.7734	12.117	-1.68596		15.7734	0.0734297	0.00450767		15.7734	1.7122	0.222048		15.7734	0.542283	0.116454		15.7734	6.312	0.158		15.7734	0.328059	0.0674085
15.7801	7.72224	-0.227784		15.7801	12.336	-1.67206		15.7801	0.0757836	0.00464581		15.7801	1.98717	0.28182		15.7801	0.552027	0.127436		15.7801	6.351	0.167		15.7801	0.329918	0.0685597
15.7868	7.86497	-0.232874		15.7868	12.3677	-1.71424		15.7868	0.0761248	0.0042267		15.7868	2.27019	0.250092		15.7868	0.562057	0.121606		15.7868	6.378	0.126		15.7868	0.331205	0.0633154
15.7934	8.06281	-0.229084		15.7934	12.6338	-1.61625		15.7934	0.0789851	0.00520029		15.7934	2.5163	0.300854		15.7934	0.570779	0.130933		15.7934	6.485	0.115		15.7934	0.336304	0.0619084
15.8001	8.22266	-0.195715		15.8001	12.8015	-1.66611		15.8001	0.0807872	0.00470489		15.8001	2.82811	0.316954		15.8001	0.581829	0.133891		15.8001	6.525	0.18		15.8001	0.33821	0.0702226
15.8068	8.37974	-0.199896		15.8068	12.9977	-1.63547		15.8068	0.0828962	0.00500935		15.8068	3.08733	0.364876		15.8068	0.591015	0.142696		15.8068	6.616	0.153		15.8068	0.342547	0.066769
15.8134	8.5936	-0.2		15.8134	13.2288	-1.6265		15.8134	0.0853799	0.0050984		15.8134	3.40827	0.346043		15.8134	0.602389	0.139236		15.8134	6.65	0.185		15.8134	0.344167	0.0708621
15.8201	8.79978	-0.175512		15.8201	13.367	-1.66826		15.8201	0.0868642	0.00468352		15.8201	3.68552	0.364967		15.8201	0.612214	0.142713		15.8201	6.752	0.153		15.8201	0.349028	0.066769
15.8268	8.9617	-0.201447		15.8268	13.5655	-1.59834		15.8268	0.0889977	0.00537824		15.8268	3.9054	0.357022		15.8268	0.620006	0.141253		15.8268	6.741	0.171		15.8268	0.348504	0.0690714
15.8334	9.17364	-0.206898		15.8334	13.7319	-1.60141		15.8334	0.090787	0.00534773		15.8334	4.29095	0.383927		15.8334	0.63367	0.146196		15.8334	6.788	0.177		15.8334	0.350743	0.0698388
15.8401	9.33179	-0.217775		15.8401	13.9848	-1.59932		15.8401	0.0935051	0.00536845		15.8401	4.53534	0.425886		15.8401	0.64233	0.153905		15.8401	6.843	0.196		15.8401	0.353364	0.0722691
15.8467	9.56907	-0.20222		15.8467	14.0745	-1.56443		15.8467	0.0944688	0.00571508		15.8467	4.83219	0.421014		15.8467	0.652851	0.15301		15.8467	6.897	0.198		15.8467	0.355938	0.0725249
15.8534	9.79049	-0.24102		15.8534	14.3853	-1.62374		15.8534	0.097809	0.00512584		15.8534	5.13734	0.460914		15.8534	0.663665	0.160341		15.8534	6.985	0.206		15.8534	0.360132	0.0735482
15.8601	9.9801	-0.213598		15.8601	14.6137	-1.56249		15.8601	0.100264	0.0057344		15.8601	5.39205	0.457015		15.8601	0.672691	0.159624		15.8601	7.041	0.194		15.8601	0.3628	0.0720133
15.8667	10.1936	-0.223773		15.8667	14.8838	-1.56464		15.8667	0.103167	0.00571299		15.8667	5.78354	0.506814		15.8667	0.686565	0.168774		15.8667	7.068	0.185		15.8667	0.364087	0.0708621
15.8734	10.4144	-0.213227		15.8734	14.9994	-1.55251		15.8734	0.104409	0.00583353		15.8734	6.04005	0.519952		15.8734	0.695655	0.171188		15.8734	7.1	0.254		15.8734	0.365612	0.0796879
15.8801	10.659	-0.170886		15.8801	15.3104	-1.54641		15.8801	0.107752	0.00589407		15.8801	6.32793	0.571807		15.8801	0.705857	0.180715		15.8801	7.17	0.199		15.8801	0.368948	0.0726528
15.8867	10.8912	-0.21897		15.8867	15.5119	-1.58602		15.8867	0.109918	0.00550057		15.8867	6.6571	0.581973		15.8867	0.717523	0.182583		15.8867	7.202	0.21		15.8867	0.370473	0.0740599
15.8934	11.1134	-0.222938		15.8934	15.8077	-1.53975		15.8934	0.113096	0.00596027		15.8934	6.88403	0.608884		15.8934	0.725565	0.187527		15.8934	7.199	0.224		15.8934	0.37033	0.0758506
15.9001	11.3853	-0.218104		15.9001	16.0089	-1.56172		15.9001	0.115259	0.00574203		15.9001	7.25242	0.621944		15.9001	0.73862	0.189927		15.9001	7.272	0.212		15.9001	0.373809	0.0743157
15.9067	11.6247	-0.208223		15.9067	16.2876	-1.52342		15.9067	0.118254	0.00612249		15.9067	7.54383	0.678772		15.9067	0.748947	0.200368		15.9067	7.285	0.232		15.9067	0.374428	0.0768739
15.9134	11.8798	-0.192327		15.9134	16.469	-1.48332		15.9134	0.120204	0.00652093		15.9134	7.84436	0.698957		15.9134	0.759597	0.204076		15.9134	7.392	0.25		15.9134	0.379527	0.0791763
15.9201	12.1779	-0.218447		15.9201	16.7066	-1.54114		15.9201	0.122757	0.00594645		15.9201	8.18028	0.730931		15.9201	0.771502	0.209951		15.9201	7.409	0.252		15.9201	0.380337	0.0794321
15.9267	12.4103	-0.139658		15.9267	16.9405	-1.50618		15.9267	0.125271	0.00629381		15.9267	8.44743	0.756944		15.9267	0.780969	0.21473		15.9267	7.452	0.224		15.9267	0.382387	0.0758506
15.9334	12.7082	-0.130155		15.9334	17.1338	-1.47663		15.9334	0.127348	0.0065874		15.9334	8.74536	0.785938		15.9334	0.791528	0.220057		15.9334	7.504	0.243		15.9334	0.384865	0.0782809
15.9401	12.9988	-0.165233		15.9401	17.4278	-1.52593		15.9401	0.130509	0.00609754		15.9401	8.99913	0.745141		15.9401	0.800521	0.212562		15.9401	7.516	0.239		15.9401	0.385437	0.0777692
15.9467	13.2547	-0.171876		15.9467	17.6522	-1.44804		15.9467	0.132921	0.00687142		15.9467	9.23436	0.785889		15.9467	0.808857	0.220048		15.9467	7.525	0.272		15.9467	0.385865	0.0819903
15.9534	13.5666	-0.161227		15.9534	17.8887	-1.43645		15.9534	0.135462	0.00698653		15.9534	9.59937	0.792988		15.9534	0.821793	0.221352		15.9534	7.607	0.256		15.9534	0.389773	0.0799437
15.96	13.8286	-0.127701		15.96	18.0952	-1.45082		15.96	0.137682	0.00684379		15.96	9.82137	0.845848		15.96	0.82966	0.231065		15.96	7.667	0.274		15.96	0.392632	0.0822461
15.9667	14.1846	-0.120144		15.9667	18.4569	-1.476		15.9667	0.14157	0.0065936		15.9667	10.0593	0.867937		15.9667	0.838092	0.235123		15.9667	7.713	0.268		15.9667	0.394825	0.0814786
15.9734	14.4143	-0.160155		15.9734	18.5455	-1.43418		15.9734	0.142521	0.00700912		15.9734	10.3561	0.862018		15.9734	0.84861	0.234035		15.9734	7.754	0.275		15.9734	0.396778	0.082374
15.98	14.7069	-0.149247		15.98	18.855	-1.47537		15.98	0.145848	0.00659991		15.98	10.5604	0.910853		15.98	0.855849	0.243008		15.98	7.792	0.258		15.98	0.398589	0.0801995
15.9867	14.9892	-0.123536		15.9867	19.0743	-1.46777		15.9867	0.148205	0.00667536		15.9867	10.894	0.951877		15.9867	0.867672	0.250545		15.9867	7.856	0.26		15.9867	0.401639	0.0804554
15.9934	15.3211	-0.17197		15.9934	19.3525	-1.41394		15.9934	0.151195	0.00721018		15.9934	11.1203	0.955988		15.9934	0.875693	0.2513		15.9934	7.917	0.306		15.9934	0.404546	0.0863392
16	15.5542	-0.146556		16	19.5438	-1.42645		16	0.153251	0.00708585		16	11.3463	0.944036		16	0.883702	0.249104		16	7.984	0.255		16	0.407739	0.0798158
16.0067	15.7882	-0.148938		16.0067	19.7941	-1.35358		16.0067	0.155941	0.00780989		16.0067	11.5903	0.959954		16.0067	0.892348	0.252029		16.0067	8.044	0.301		16.0067	0.410599	0.0856997
16.0134	16.133	-0.114702		16.0134	19.9906	-1.36332		16.0134	0.158053	0.00771311		16.0134	11.7866	1.00989		16.0134	0.899303	0.261203		16.0134	8.103	0.35		16.0134	0.41341	0.0919673
16.02	16.3949	-0.0777205		16.02	20.2116	-1.36523		16.02	0.160428	0.00769413		16.02	12.0066	1.05592		16.02	0.907102	0.269661		16.02	8.125	0.316		16.02	0.414459	0.0876183
16.0267	16.7247	-0.102509		16.0267	20.3277	-1.36132		16.0267	0.161676	0.00773298		16.0267	12.2148	1.06998		16.0267	0.914478	0.272245		16.0267	8.251	0.338		16.0267	0.420463	0.0904323
16.0334	16.9352	-0.13834		16.0334	20.6383	-1.34113		16.0334	0.165014	0.00793352		16.0334	12.3729	1.09199		16.0334	0.920083	0.276287		16.0334	8.32	0.318		16.0334	0.423751	0.0878741
16.04	17.2658	-0.143907		16.04	20.7874	-1.38551		16.04	0.166616	0.00749264		16.04	12.614	1.119		16.04	0.928626	0.28125		16.04	8.382	0.325		16.04	0.426706	0.0887695
16.0467	17.4918	-0.119465		16.0467	21.007	-1.34486		16.0467	0.168977	0.00789652		16.0467	12.8041	1.15402		16.0467	0.935364	0.287685		16.0467	8.455	0.365		16.0467	0.430185	0.0938859
16.0533	17.7865	-0.0983907		16.0533	21.2327	-1.33381		16.0533	0.171403	0.00800622		16.0533	12.9372	1.13998		16.0533	0.940079	0.285106		16.0533	8.482	0.316		16.0533	0.431472	0.0876183
16.06	18.003	-0.0921116		16.06	21.3343	-1.34068		16.06	0.172494	0.00793797		16.06	13.1073	1.12497		16.06	0.946108	0.282348		16.06	8.579	0.367		16.06	0.436094	0.0941417
16.0667	18.2838	-0.108684		16.0667	21.5564	-1.33386		16.0667	0.174882	0.00800574		16.0667	13.2704	1.15908		16.0667	0.951887	0.288614		16.0667	8.68	0.375		16.0667	0.440907	0.095165
16.0733	18.5059	-0.0579674		16.0733	21.6892	-1.37428		16.0733	0.176309	0.00760419		16.0733	13.4335	1.17605		16.0733	0.957667	0.291732		16.0733	8.748	0.355		16.0733	0.444148	0.0926068
16.08	18.8074	-0.0638698		16.08	21.9629	-1.34736		16.08	0.17925	0.00787165		16.08	13.5825	1.2041		16.08	0.962949	0.296885		16.08	8.851	0.36		16.08	0.449056	0.0932464
16.0867	19.0122	-0.0443721		16.0867	22.0189	-1.29085		16.0867	0.179853	0.00843305		16.0867	13.6774	1.18894		16.0867	0.966311	0.294101		16.0867	8.929	0.382		16.0867	0.452774	0.0960604
16.0933	19.2182	-0.0714791		16.0933	22.1699	-1.32164		16.0933	0.181475	0.00812716		16.0933	13.8273	1.24285		16.0933	0.971623	0.304005		16.0933	9.046	0.395		16.0933	0.458349	0.0977232
16.1	19.4605	-0.0661116		16.1	22.306	-1.2616		16.1	0.182938	0.00872368		16.1	13.9595	1.26507		16.1	0.97631	0.308087		16.1	9.206	0.395		16.1	0.465974	0.0977232
16.1067	19.6504	-0.0610944		16.1067	22.4675	-1.32595		16.1067	0.184674	0.00808437		16.1067	14.0785	1.29714		16.1067	0.980527	0.31398		16.1067	9.369	0.437		16.1067	0.473742	0.103095
16.1133	19.8436	-0.102255		16.1133	22.513	-1.30986		16.1133	0.185163	0.00824416		16.1133	14.1122	1.28996		16.1133	0.981721	0.312661		16.1133	9.483	0.464		16.1133	0.479175	0.106549
16.12	19.9943	-0.103982		16.12	22.7335	-1.25703		16.12	0.187533	0.0087691		16.12	14.1714	1.28899		16.12	0.983817	0.312483		16.12	9.602	0.446		16.12	0.484846	0.104247
16.1266	20.2246	-0.0470956		16.1266	22.8604	-1.25964		16.1266	0.188897	0.0087431		16.1266	14.3078	1.32119		16.1266	0.988653	0.318399		16.1266	9.703	0.41		16.1266	0.489659	0.0996418
16.1333	20.3751	-0.0048174		16.1333	22.916	-1.22791		16.1333	0.189494	0.00905836		16.1333	14.3281	1.31597		16.1333	0.989373	0.31744		16.1333	9.808	0.418		16.1333	0.494663	0.100665
16.14	20.567	-0.0245673		16.14	23.0041	-1.25237		16.14	0.190441	0.0088154		16.14	14.3883	1.28584		16.14	0.991506	0.311903		16.14	10.012	0.463		16.14	0.504384	0.106421
16.1466	20.7623	-0.0534439		16.1466	23.1517	-1.27597		16.1466	0.192027	0.00858091		16.1466	14.4958	1.27492		16.1466	0.995315	0.309897		16.1466	10.154	0.451		16.1466	0.511151	0.104886
16.1533	20.8847	-0.00495879		16.1533	23.1627	-1.271		16.1533	0.192145	0.00863027		16.1533	14.494	1.28609		16.1533	0.995251	0.31195		16.1533	10.357	0.471		16.1533	0.520825	0.107444
16.16	21.0616	0.00482742		16.16	23.2445	-1.23055		16.16	0.193024	0.00903215		16.16	14.5504	1.34645		16.16	0.99725	0.323039		16.16	10.513	0.497		16.16	0.52826	0.11077
16.1666	21.1797	-0.0440269		16.1666	23.342	-1.25761		16.1666	0.194072	0.00876331		16.1666	14.5581	1.3591		16.1666	0.997521	0.325364		16.1666	10.675	0.532		16.1666	0.53598	0.115247
16.1733	21.2652	-0.0107313		16.1733	23.3577	-1.17933		16.1733	0.194241	0.009541		16.1733	14.6144	1.35598		16.1733	0.999517	0.324791		16.1733	10.838	0.552		16.1733	0.543748	0.117805
16.18	21.4254	0.00352187		16.18	23.46	-1.193		16.18	0.19534	0.00940519		16.18	14.6271	1.38119		16.18	0.999968	0.329423		16.18	11.046	0.506		16.18	0.55366	0.111921
16.1866	21.5191	-0.0194916		16.1866	23.4743	-1.2383		16.1866	0.195494	0.00895512		16.1866	14.628	1.38201		16.1866	1	0.329573		16.1866	11.186	0.541		16.1866	0.560332	0.116398
16.1933	21.6258	-0.00727161		16.1933	23.4741	-1.2104		16.1933	0.195493	0.00923228		16.1933	14.628	1.35278		16.1933	1	0.324202		16.1933	11.363	0.534		16.1933	0.568767	0.115503
16.1999	21.7328	-0.043227		16.1999	23.5354	-1.18218		16.1999	0.196151	0.00951272		16.1999	14.5947	1.34695		16.1999	0.998821	0.323132		16.1999	11.611	0.557		16.1999	0.580585	0.118445
16.2066	21.8075	0.019642		16.2066	23.5313	-1.23084		16.2066	0.196108	0.00902922		16.2066	14.589	1.32685		16.2066	0.998616	0.319438		16.2066	11.833	0.618		16.2066	0.591165	0.126247
16.2133	21.8815	0.0229582		16.2133	23.5324	-1.19117		16.2133	0.196119	0.00942333		16.2133	14.6102	1.39653		16.2133	0.999368	0.332242		16.2133	12.049	0.613		16.2133	0.601458	0.125608
16.2199	21.9222	0.0435612		16.2199	23.5308	-1.22883		16.2199	0.196101	0.00904926		16.2199	14.5687	1.38995		16.2199	0.997898	0.331033		16.2199	12.252	0.628		16.2199	0.611132	0.127526
16.2266	22.0366	0.00679393		16.2266	23.5261	-1.223		16.2266	0.196051	0.00910714		16.2266	14.5388	1.35574		16.2266	0.996837	0.324746		16.2266	12.536	0.646		16.2266	0.624666	0.129829
16.2333	22.0273	0.0314495		16.2333	23.4903	-1.20709		16.2333	0.195666	0.00926524		16.2333	14.4171	1.39329		16.2333	0.992525	0.331645		16.2333	12.783	0.644		16.2333	0.636437	0.129573
16.2399	22.1033	0.0143962		16.2399	23.4627	-1.20143		16.2399	0.19537	0.00932145		16.2399	14.3928	1.37889		16.2399	0.991665	0.329		16.2399	13.015	0.656		16.2399	0.647493	0.131108
16.2466	22.1892	0.0198729		16.2466	23.4323	-1.23117		16.2466	0.195043	0.009026		16.2466	14.3829	1.36589		16.2466	0.991314	0.326612		16.2466	13.196	0.689		16.2466	0.656119	0.135329
16.2533	22.2076	0.00824742		16.2533	23.3667	-1.26029		16.2533	0.194338	0.00873666		16.2533	14.2842	1.35491		16.2533	0.987815	0.324594		16.2533	13.412	0.707		16.2533	0.666412	0.137631
16.2599	22.1845	0.00114032		16.2599	23.2587	-1.23195		16.2599	0.193177	0.00901823		16.2599	14.2003	1.3308		16.2599	0.984843	0.320165		16.2599	13.652	0.711		16.2599	0.67785	0.138143
16.2666	22.2281	0.0157121		16.2666	23.2467	-1.1968		16.2666	0.193048	0.00936742		16.2666	14.1264	1.34209		16.2666	0.982223	0.322239		16.2666	13.937	0.723		16.2666	0.691432	0.139678
16.2733	22.2506	0.0218799		16.2733	23.2297	-1.19665		16.2733	0.192866	0.00936891		16.2733	14.0756	1.34805		16.2733	0.980423	0.323333		16.2733	14.167	0.736		16.2733	0.702392	0.14134
16.2799	22.2637	0.0710263		16.2799	23.1275	-1.22249		16.2799	0.191767	0.00911218		16.2799	13.9802	1.3359		16.2799	0.977044	0.321102		16.2799	14.397	0.737		16.2799	0.713353	0.141468
16.2866	22.2238	0.0278505		16.2866	23.0845	-1.21922		16.2866	0.191305	0.00914465		16.2866	13.8752	1.30778		16.2866	0.97332	0.315934		16.2866	14.716	0.759		16.2866	0.728555	0.144282
16.2932	22.2672	0.0348511		16.2932	22.9625	-1.2741		16.2932	0.189994	0.0085995		16.2932	13.7964	1.29087		16.2932	0.970529	0.312828		16.2932	14.929	0.819		16.2932	0.738706	0.151957
16.2999	22.1865	0.0487474		16.2999	22.9099	-1.21135		16.2999	0.189428	0.00922287		16.2999	13.664	1.2779		16.2999	0.965836	0.310445		16.2999	15.212	0.828		16.2999	0.752192	0.153108
16.3066	22.2027	0.00576861		16.3066	22.7918	-1.26263		16.3066	0.188159	0.00871343		16.3066	13.5179	1.28808		16.3066	0.960658	0.312315		16.3066	15.422	0.87		16.3066	0.7622	0.15848
16.3132	22.2187	0.00205069		16.3132	22.6715	-1.27337		16.3132	0.186866	0.00860677		16.3132	13.4626	1.27994		16.3132	0.958698	0.31082		16.3132	15.657	0.891		16.3132	0.773399	0.161167
16.3199	22.1059	0.0187225		16.3199	22.5823	-1.26893		16.3199	0.185907	0.00865085		16.3199	13.3088	1.27496		16.3199	0.95325	0.309905		16.3199	15.932	0.864		16.3199	0.786504	0.157713
16.3266	22.0627	0.0406535		16.3266	22.4386	-1.21979		16.3266	0.184363	0.00913902		16.3266	13.2092	1.23368		16.3266	0.94972	0.302321		16.3266	16.168	0.875		16.3266	0.797751	0.15912
16.3332	22.0817	0.0193339		16.3332	22.3293	-1.28872		16.3332	0.183189	0.00845422		16.3332	13.0387	1.24609		16.3332	0.943677	0.304601		16.3332	16.436	0.868		16.3332	0.810522	0.158225
16.3399	22.0101	0.0456057		16.3399	22.1862	-1.26576		16.3399	0.18165	0.00868228		16.3399	12.9261	1.22585		16.3399	0.939688	0.300881		16.3399	16.612	0.944		16.3399	0.81891	0.167946
16.3466	21.9824	0.0203648		16.3466	22.0714	-1.35609		16.3466	0.180417	0.00778488		16.3466	12.7889	1.22298		16.3466	0.934826	0.300354		16.3466	16.895	0.992		16.3466	0.832396	0.174085
16.3532	21.9031	0.0535424		16.3532	21.9781	-1.28372		16.3532	0.179414	0.00850392		16.3532	12.6731	1.2099		16.3532	0.930721	0.297951		16.3532	17.137	0.928		16.3532	0.843929	0.165899
16.3599	21.8299	0.0500515		16.3599	21.7736	-1.30012		16.3599	0.177216	0.00834099		16.3599	12.535	1.1677		16.3599	0.925827	0.290198		16.3599	17.346	0.964		16.3599	0.853889	0.170504
16.3666	21.7085	0.0164187		16.3666	21.6963	-1.33815		16.3666	0.176385	0.00796312		16.3666	12.3245	1.18009		16.3666	0.918367	0.292474		16.3666	17.561	0.98		16.3666	0.864135	0.172551
16.3732	21.6724	0.0426753		16.3732	21.4318	-1.32855		16.3732	0.173542	0.00805848		16.3732	12.2092	1.13368		16.3732	0.914281	0.283948		16.3732	17.749	0.993		16.3732	0.873094	0.174213
16.3799	21.5682	0.0202635		16.3799	21.3483	-1.34734		16.3799	0.172644	0.00787181		16.3799	12.0499	1.1491		16.3799	0.908636	0.286781		16.3799	17.98	1.016		16.3799	0.884102	0.177155
16.3865	21.4681	0.0467062		16.3865	21.203	-1.32321		16.3865	0.171083	0.00811157		16.3865	11.8617	1.12987		16.3865	0.901966	0.283248		16.3865	18.148	1.035		16.3865	0.892108	0.179586
16.3932	21.3552	0.0440309		16.3932	21.0138	-1.37226		16.3932	0.16905	0.00762424		16.3932	11.6868	1.14007		16.3932	0.895768	0.285121		16.3932	18.412	1.023		16.3932	0.904689	0.178051
16.3999	21.2708	0.0241947		16.3999	20.8877	-1.2882		16.3999	0.167695	0.00845937		16.3999	11.5571	1.09973		16.3999	0.891172	0.277709		16.3999	18.541	1.043		16.3999	0.910837	0.180609
16.4065	21.2175	0.0150825		16.4065	20.6432	-1.36673		16.4065	0.165067	0.00767923		16.4065	11.3637	1.08288		16.4065	0.884317	0.274615		16.4065	18.727	1.054		16.4065	0.919701	0.182016
16.4132	21.1456	0.0427594		16.4132	20.5072	-1.34767		16.4132	0.163605	0.0078686		16.4132	11.2029	1.04373		16.4132	0.878619	0.267422		16.4132	18.883	1.093		16.4132	0.927135	0.187004
16.4199	21.0002	0.0340722		16.4199	20.305	-1.32699		16.4199	0.161432	0.00807402		16.4199	11.0016	1.03997		16.4199	0.871486	0.266731		16.4199	19.05	1.095		16.4199	0.935093	0.18726
16.4265	20.9126	0.0359851		16.4265	20.1339	-1.38483		16.4265	0.159593	0.0074994		16.4265	10.8721	1.0541		16.4265	0.866896	0.269326		16.4265	19.213	1.088		16.4265	0.942861	0.186365
16.4332	20.8067	0.0538763		16.4332	19.9565	-1.43614		16.4332	0.157687	0.00698958		16.4332	10.6757	1.04091		16.4332	0.859934	0.266903		16.4332	19.326	1.095		16.4332	0.948246	0.18726
16.4399	20.7235	0.0291503		16.4399	19.7794	-1.39807		16.4399	0.155783	0.00736782		16.4399	10.4383	0.984599		16.4399	0.851523	0.256557		16.4399	19.451	1.101		16.4399	0.954203	0.188028
16.4465	20.6523	0.0409485		16.4465	19.5677	-1.38094		16.4465	0.153508	0.00753805		16.4465	10.2434	0.952734		16.4465	0.844615	0.250703		16.4465	19.558	1.115		16.4465	0.959302	0.189818
16.4532	20.4907	0.0838153		16.4532	19.4461	-1.40338		16.4532	0.152201	0.00731505		16.4532	10.0898	0.920753		16.4532	0.839173	0.244827		16.4532	19.712	1.151		16.4532	0.966641	0.194423
16.4599	20.3197	0.0760344		16.4599	19.2427	-1.42085		16.4599	0.150015	0.00714149		16.4599	9.8946	0.9492		16.4599	0.832255	0.250053		16.4599	19.84	1.157		16.4599	0.972741	0.195191
16.4665	20.2672	0.0769957		16.4665	19.1183	-1.42802		16.4665	0.148677	0.0070703		16.4665	9.70072	0.870487		16.4665	0.825384	0.235591		16.4665	19.958	1.132		16.4665	0.978365	0.191993
16.4732	20.1705	0.0700341		16.4732	18.8576	-1.42967		16.4732	0.145876	0.00705388		16.4732	9.517	0.916245		16.4732	0.818873	0.243998		16.4732	20.059	1.172		16.4732	0.983178	0.197109
16.4798	19.9886	0.0530536		16.4798	18.7001	-1.48417		16.4798	0.144183	0.00651248		16.4798	9.26233	0.916		16.4798	0.809848	0.243953		16.4798	20.135	1.151		16.4798	0.986799	0.194423
16.4865	19.8375	0.0769244		16.4865	18.4828	-1.43477		16.4865	0.141847	0.00700324		16.4865	9.14529	0.852621		16.4865	0.805701	0.232309		16.4865	20.169	1.142		16.4865	0.98842	0.193272
16.4932	19.6994	0.0710189		16.4932	18.3547	-1.44445		16.4932	0.140471	0.00690705		16.4932	8.92681	0.829875		16.4932	0.797958	0.22813		16.4932	20.216	1.202		16.4932	0.99066	0.200947
16.4998	19.5784	0.0650189		16.4998	18.153	-1.41827		16.4998	0.138303	0.00716717		16.4998	8.77526	0.812917		16.4998	0.792587	0.225014		16.4998	20.299	1.188		16.4998	0.994615	0.199156
16.5065	19.4315	0.0699843		16.5065	17.9462	-1.46831		16.5065	0.13608	0.00667		16.5065	8.48777	0.800948		16.5065	0.782399	0.222815		16.5065	20.324	1.185		16.5065	0.995806	0.198772
16.5131	19.2765	0.0640189		16.5131	17.8047	-1.48326		16.5131	0.13456	0.00652152		16.5131	8.32238	0.79297		16.5131	0.776538	0.221349		16.5131	20.3	1.14		16.5131	0.994663	0.193016
16.5198	19.1225	0.0470536		16.5198	17.6078	-1.43128		16.5198	0.132443	0.00703789		16.5198	8.12337	0.784975		16.5198	0.769485	0.21988		16.5198	20.34	1.173		16.5198	0.996569	0.197237
16.5265	18.9765	0.0729181		16.5265	17.469	-1.47669		16.5265	0.130952	0.00658678		16.5265	7.93852	0.744897		16.5265	0.762934	0.212517		16.5265	20.412	1.174		16.5265	1	0.197365
16.5331	18.8474	0.0570504		16.5331	17.2477	-1.56779		16.5331	0.128574	0.0056817		16.5331	7.74461	0.737986		16.5331	0.756062	0.211247		16.5331	20.38	1.183		16.5331	0.998475	0.198516
16.5398	18.7005	0.0480284		16.5398	17.1217	-1.45836		16.5398	0.127219	0.00676883		16.5398	7.52669	0.758029		16.5398	0.74834	0.214929		16.5398	20.343	1.187		16.5398	0.996712	0.199028
16.5464	18.4887	0.106814		16.5464	16.8391	-1.49454		16.5464	0.124182	0.00640944		16.5464	7.35485	0.728975		16.5464	0.74225	0.209591		16.5464	20.343	1.157		16.5464	0.996712	0.195191
16.5531	18.3714	0.109991		16.5531	16.6921	-1.52518		16.5531	0.122602	0.00610504		16.5531	7.17595	0.685988		16.5531	0.73591	0.201693		16.5531	20.358	1.135		16.5531	0.997427	0.192377
16.5598	18.2384	0.112991		16.5598	16.4899	-1.52632		16.5598	0.120428	0.0060937		16.5598	6.99205	0.722989		16.5598	0.729393	0.208492		16.5598	20.289	1.14		16.5598	0.994138	0.193016
16.5664	18.0955	0.0781102		16.5664	16.3428	-1.55671		16.5664	0.118847	0.00579181		16.5664	6.77419	0.724998		16.5664	0.721672	0.208861		16.5664	20.246	1.165		16.5664	0.992089	0.196214
16.5731	18.0023	0.0371292		16.5731	16.1332	-1.57782		16.5731	0.116595	0.00558209		16.5731	6.50239	0.628139		16.5731	0.71204	0.191065		16.5731	20.216	1.139		16.5731	0.99066	0.192888
16.5797	17.7797	0.0698961		16.5797	16.0003	-1.6059		16.5797	0.115167	0.00530313		16.5797	6.38923	0.680894		16.5797	0.70803	0.200757		16.5797	20.122	1.149		16.5797	0.98618	0.194167
16.5864	17.6703	0.0759811		16.5864	15.7799	-1.54642		16.5864	0.112798	0.00589405		16.5864	6.20547	0.65407		16.5864	0.701518	0.195829		16.5864	20.074	1.131		16.5864	0.983893	0.191865
16.5931	17.4567	0.0660315		16.5931	15.7106	-1.59252		16.5931	0.112053	0.00543605		16.5931	5.99267	0.624094		16.5931	0.693976	0.190322		16.5931	19.988	1.14		16.5931	0.979794	0.193016
16.5997	17.3045	0.0669969		16.5997	15.5388	-1.6371		16.5997	0.110206	0.00499312		16.5997	5.8037	0.642929		16.5997	0.68728	0.193782		16.5997	19.904	1.115		16.5997	0.975791	0.189818
16.6064	17.1398	0.0679951		16.6064	15.3505	-1.57571		16.6064	0.108182	0.00560304		16.6064	5.62776	0.593215		16.6064	0.681044	0.184648		16.6064	19.833	1.049		16.6064	0.972408	0.181376
16.6131	17.0166	0.029201		16.6131	15.1846	-1.58014		16.6131	0.106399	0.00555903		16.6131	5.43991	0.606932		16.6131	0.674387	0.187169		16.6131	19.728	1.091		16.6131	0.967404	0.186749
16.6197	16.8121	0.0638096		16.6197	15.0011	-1.62474		16.6197	0.104427	0.00511594		16.6197	5.21436	0.589108		16.6197	0.666394	0.183894		16.6197	19.617	1.057		16.6197	0.962114	0.1824
16.6264	16.6758	0.0441145		16.6264	14.8833	-1.60729		16.6264	0.103162	0.00528933		16.6264	5.03329	0.546308		16.6264	0.659977	0.17603		16.6264	19.517	1.034		16.6264	0.957348	0.179458
16.633	16.5259	0.0201511		16.633	14.711	-1.64537		16.633	0.101309	0.00491094		16.633	4.8266	0.546992		16.633	0.652652	0.176156		16.633	19.402	1.017		16.633	0.951868	0.177283
16.6397	16.387	0.0259588		16.6397	14.598	-1.64749		16.6397	0.100096	0.0048899		16.6397	4.65839	0.55295		16.6397	0.646691	0.17725		16.6397	19.297	1.057		16.6397	0.946864	0.1824
16.6464	16.1835	0.0200429		16.6464	14.4106	-1.61689		16.6464	0.0980805	0.00519387		16.6464	4.46076	0.510381		16.6464	0.639687	0.169429		16.6464	19.176	1.043		16.6464	0.941098	0.180609
16.653	16.047	0.0507693		16.653	14.2673	-1.61957		16.653	0.0965408	0.00516723		16.653	4.30051	0.540707		16.653	0.634009	0.175001		16.653	19.089	1.041		16.653	0.936952	0.180353
16.6597	15.9151	0.0371122		16.6597	14.1327	-1.66855		16.6597	0.0950943	0.00468064		16.6597	4.12689	0.511326		16.6597	0.627856	0.169603		16.6597	18.886	1.01		16.6597	0.927278	0.176388
16.6663	15.7494	0.0181631		16.6663	13.9947	-1.69153		16.6663	0.0936107	0.00445239		16.6663	3.97366	0.506054		16.6663	0.622426	0.168634		16.6663	18.811	0.992		16.6663	0.923704	0.174085
16.673	15.5835	0.0685329		16.673	13.8398	-1.67024		16.673	0.0919459	0.00466385		16.673	3.79792	0.485229		16.673	0.616197	0.164808		16.673	18.661	0.999		16.673	0.916555	0.174981
16.6797	15.4018	0.0927665		16.6797	13.6939	-1.63302		16.6797	0.0903783	0.00503365		16.6797	3.55169	0.503793		16.6797	0.607471	0.168219		16.6797	18.538	1.005		16.6797	0.910694	0.175748
16.6863	15.2396	0.0801266		16.6863	13.5494	-1.6618		16.6863	0.0888247	0.0047477		16.6863	3.41448	0.485207		16.6863	0.602609	0.164804		16.6863	18.447	0.972		16.6863	0.906357	0.171527
16.693	15.049	0.0809897		16.693	13.3778	-1.6471		16.693	0.0869811	0.00489373		16.693	3.23892	0.504782		16.693	0.596387	0.168401		16.693	18.251	0.959		16.693	0.897017	0.169864
16.6996	14.9163	0.0532728		16.6996	13.2582	-1.72035		16.6996	0.0856954	0.00416601		16.6996	3.08171	0.474337		16.6996	0.590816	0.162807		16.6996	18.088	0.939		16.6996	0.889249	0.167306
16.7063	14.727	0.0767459		16.7063	13.0843	-1.68382		16.7063	0.0838266	0.00452895		16.7063	2.9257	0.457185		16.7063	0.585287	0.159656		16.7063	17.876	0.959		16.7063	0.879146	0.169864
16.713	14.638	0.105676		16.713	13.0562	-1.69283		16.713	0.083524	0.00443942		16.713	2.67573	0.418424		16.713	0.576429	0.152534		16.713	17.735	0.954		16.713	0.872427	0.169225
16.7196	14.4235	0.0447275		16.7196	12.9112	-1.71374		16.7196	0.0819659	0.00423171		16.7196	2.58299	0.432837		16.7196	0.573142	0.155182		16.7196	17.579	0.917		16.7196	0.864992	0.164492
16.7263	14.2511	0.0449877		16.7263	12.8137	-1.72086		16.7263	0.0809176	0.00416093		16.7263	2.39011	0.439924		16.7263	0.566307	0.156484		16.7263	17.419	0.925		16.7263	0.857367	0.165515
16.7329	14.1118	0.039079		16.7329	12.6431	-1.72141		16.7329	0.079085	0.00415548		16.7329	2.23765	0.437033		16.7329	0.560904	0.155953		16.7329	17.288	0.853		16.7329	0.851125	0.156306
16.7396	13.9633	0.0202931		16.7396	12.5397	-1.71497		16.7396	0.0779734	0.0042195		16.7396	2.12126	0.440956		16.7396	0.556779	0.156674		16.7396	17.147	0.866		16.7396	0.844405	0.157969
16.7463	13.7986	0.0327916		16.7463	12.4244	-1.72323		16.7463	0.0767337	0.0041374		16.7463	1.87378	0.41529		16.7463	0.548009	0.151958		16.7463	16.936	0.858		16.7463	0.83435	0.156946
16.7529	13.6327	0.0241469		16.7529	12.3335	-1.7208		16.7529	0.0757574	0.00416162		16.7529	1.77805	0.425877		16.7529	0.544616	0.153903		16.7529	16.757	0.83		16.7529	0.82582	0.153364
16.7596	13.5051	0.0220338		16.7596	12.1988	-1.76917		16.7596	0.0743098	0.00368098		16.7596	1.66032	0.428967		16.7596	0.540444	0.154471		16.7596	16.586	0.849		16.7596	0.817671	0.155794
16.7662	13.4018	0.0554064		16.7662	12.0517	-1.75498		16.7662	0.0727279	0.00382199		16.7662	1.47706	0.402302		16.7662	0.533949	0.149572		16.7662	16.405	0.833		16.7662	0.809045	0.153748
16.7731	13.2536	0.0471597		16.7731	11.9101	-1.74758		16.7731	0.071207	0.00389554		16.7731	1.30294	0.396067		16.7731	0.527779	0.148426		16.7731	16.273	0.836		16.7731	0.802754	0.154131
16.7796	13.0823	0.0581102		16.7796	11.8565	-1.79947		16.7796	0.0706307	0.00338		16.7796	1.17996	0.434653		16.7796	0.523421	0.155516		16.7796	16.102	0.827		16.7796	0.794605	0.15298
16.7862	12.9298	0.0668403		16.7862	11.7396	-1.75872		16.7862	0.0693746	0.00378488		16.7862	1.05033	0.391431		16.7862	0.518827	0.147575		16.7862	15.858	0.784		16.7862	0.782978	0.14748
16.7929	12.7258	0.0552198		16.7929	11.6514	-1.76881		16.7929	0.0684257	0.0036846		16.7929	0.899513	0.40684		16.7929	0.513482	0.150406		16.7929	15.71	0.796		16.7929	0.775925	0.149015
16.7995	12.5895	0.0451861		16.7995	11.5306	-1.80887		16.7995	0.0671274	0.00328661		16.7995	0.686145	0.38819		16.7995	0.505921	0.146979		16.7995	15.562	0.76		16.7995	0.768872	0.14441
16.8062	12.4635	0.037158		16.8062	11.4759	-1.78639		16.8062	0.0665403	0.00350997		16.8062	0.532621	0.378106		16.8062	0.50048	0.145126		16.8062	15.37	0.778		16.8062	0.759722	0.146713
16.8129	12.2766	0.058578		16.8129	11.3509	-1.82624		16.8129	0.065196	0.00311407		16.8129	0.39937	0.34534		16.8129	0.495758	0.139106		16.8129	15.253	0.734		16.8129	0.754146	0.141085
16.8195	12.1484	0.0805781		16.8195	11.2971	-1.82		16.8195	0.0646185	0.00317604		16.8195	0.264238	0.33311		16.8195	0.490969	0.136859		16.8195	15.014	0.731		16.8195	0.742756	0.140701
16.8262	12.042	0.0662834		16.8262	11.1623	-1.78998		16.8262	0.0631694	0.00347429		16.8262	0.148062	0.352817		16.8262	0.486852	0.14048		16.8262	14.872	0.71		16.8262	0.735989	0.138015
16.8329	11.8752	0.0179256		16.8329	11.0742	-1.7818		16.8329	0.0622223	0.00355557		16.8329	0.00530967	0.321293		16.8329	0.481793	0.134688		16.8329	14.74	0.705		16.8329	0.729699	0.137375
16.8395	11.7199	0.0317209		16.8395	10.9659	-1.76481		16.8395	0.0610583	0.00372433		16.8395	-0.143635	0.319018		16.8395	0.476514	0.13427		16.8395	14.517	0.682		16.8395	0.719072	0.134433
16.8462	11.6208	0.0339634		16.8462	10.8742	-1.7824		16.8462	0.0600729	0.00354957		16.8462	-0.257956	0.335844		16.8462	0.472463	0.137362		16.8462	14.348	0.626		16.8462	0.711018	0.12727
16.8529	11.4992	0.0418535		16.8529	10.7825	-1.79201		16.8529	0.0590878	0.00345414		16.8529	-0.416454	0.314214		16.8529	0.466846	0.133388		16.8529	14.157	0.656		16.8529	0.701916	0.131108
16.8595	11.3389	0.0312015		16.8595	10.6869	-1.7924		16.8595	0.0580597	0.00345021		16.8595	-0.543764	0.31301		16.8595	0.462335	0.133166		16.8595	13.985	0.64		16.8595	0.693719	0.129061
16.8662	11.1976	-0.009249		16.8662	10.6267	-1.83407		16.8662	0.0574127	0.00303629		16.8662	-0.673735	0.328844		16.8662	0.457729	0.136076		16.8662	13.825	0.621		16.8662	0.686094	0.126631
16.8729	11.0428	0.00767029		16.8729	10.5691	-1.78131		16.8729	0.0567934	0.00356045		16.8729	-0.794823	0.346825		16.8729	0.453437	0.139379		16.8729	13.608	0.626		16.8729	0.675753	0.12727
16.8795	10.9624	0.008		16.8795	10.4583	-1.78659		16.8795	0.055603	0.00350792		16.8795	-0.931667	0.306399		16.8795	0.448588	0.131952		16.8795	13.49	0.584		16.8795	0.67013	0.121898
16.8862	10.8078	0.00505411		16.8862	10.3779	-1.84116		16.8862	0.0547389	0.00296579		16.8862	-1.08937	0.307979		16.8862	0.442999	0.132242		16.8862	13.272	0.615		16.8862	0.659741	0.125863
16.8928	10.6439	-0.00580475		16.8928	10.3396	-1.85488		16.8928	0.0543274	0.00282951		16.8928	-1.22263	0.309979		16.8928	0.438276	0.13261		16.8928	13.159	0.576		16.8928	0.654356	0.120875
16.8995	10.5663	-0.00993352		16.8995	10.2345	-1.7992		16.8995	0.0531983	0.00338272		16.8995	-1.34078	0.317918		16.8995	0.434089	0.134068		16.8995	12.96	0.559		16.8995	0.644872	0.1187
16.9062	10.4106	0.0332698		16.9062	10.1624	-1.8333		16.9062	0.0524231	0.00304387		16.9062	-1.441	0.286321		16.9062	0.430538	0.128263		16.9062	12.792	0.551		16.9062	0.636866	0.117677
16.9129	10.2907	0.0133007		16.9129	10.0512	-1.83866		16.9129	0.051228	0.00299066		16.9129	-1.59968	0.335585		16.9129	0.424914	0.137314		16.9129	12.578	0.572		16.9129	0.626668	0.120363
16.9195	10.15	0.042579		16.9195	9.99088	-1.82009		16.9195	0.0505795	0.00317511		16.9195	-1.73385	0.283455		16.9195	0.42016	0.127736		16.9195	12.432	0.548		16.9195	0.61971	0.117293
16.9262	10.0513	0.006498		16.9262	9.96632	-1.81575		16.9262	0.0503154	0.00321829		16.9262	-1.80638	0.260197		16.9262	0.417589	0.123463		16.9262	12.286	0.487		16.9262	0.612753	0.109491
16.9328	9.91477	-0.00288402		16.9328	9.89688	-1.82667		16.9328	0.0495691	0.00310981		16.9328	-1.92002	0.321468		16.9328	0.413562	0.13472		16.9328	12.09	0.523		16.9328	0.603412	0.114096
16.9395	9.76913	-0.0158104		16.9395	9.77962	-1.85759		16.9395	0.0483089	0.00280254		16.9395	-2.03785	0.273477		16.9395	0.409386	0.125903		16.9395	11.951	0.506		16.9395	0.596788	0.111921
16.9462	9.62189	0.00966495		16.9462	9.76333	-1.852		16.9462	0.0481338	0.00285812		16.9462	-2.18969	0.315631		16.9462	0.404005	0.133648		16.9462	11.799	0.487		16.9462	0.589544	0.109491
16.9528	9.51043	-0.0433041		16.9528	9.71203	-1.85442		16.9528	0.0475824	0.00283412		16.9528	-2.28706	0.271438		16.9528	0.400555	0.125528		16.9528	11.635	0.488		16.9528	0.581729	0.109619
16.9595	9.39153	-0.0074768		16.9595	9.62542	-1.83106		16.9595	0.0466516	0.00306613		16.9595	-2.42351	0.29375		16.9595	0.395719	0.129628		16.9595	11.488	0.472		16.9595	0.574724	0.107572
16.9662	9.25477	-0.0227938		16.9662	9.50203	-1.84586		16.9662	0.0453254	0.00291912		16.9662	-2.51199	0.283126		16.9662	0.392583	0.127676		16.9662	11.292	0.438		16.9662	0.565383	0.103223
16.9728	9.1533	-0.0545876		16.9728	9.48017	-1.87777		16.9728	0.0450905	0.0026021		16.9728	-2.64638	0.285964		16.9728	0.387821	0.128197		16.9728	11.135	0.458		16.9728	0.557901	0.105782
16.9795	9.03848	-0.0243995		16.9795	9.40241	-1.81173		16.9795	0.0442548	0.00325824		16.9795	-2.72107	0.276126		16.9795	0.385174	0.12639		16.9795	11.006	0.464		16.9795	0.551754	0.106549
16.9861	8.95507	-0.0309098		16.9861	9.36157	-1.82923		16.9861	0.0438159	0.00308434		16.9861	-2.87792	0.280934		16.9861	0.379615	0.127273		16.9861	10.889	0.44		16.9861	0.546178	0.103479
16.9928	8.82173	-0.0300129		16.9928	9.32403	-1.86533		16.9928	0.0434124	0.00272564		16.9928	-2.98652	0.300725		16.9928	0.375767	0.130909		16.9928	10.7	0.448		16.9928	0.537171	0.104502
16.9995	8.71537	-0.0675103		16.9995	9.28989	-1.87945		16.9995	0.0430455	0.00258538		16.9995	-3.0777	0.284243		16.9995	0.372536	0.127881		16.9995	10.571	0.414		16.9995	0.531024	0.100153
17.0061	8.59653	-0.068		17.0061	9.21041	-1.84714		17.0061	0.0421912	0.00290644		17.0061	-3.22578	0.251491		17.0061	0.367288	0.121864		17.0061	10.466	0.39		17.0061	0.52602	0.0970836
17.0128	8.52689	-0.0186443		17.0128	9.12162	-1.88085		17.0128	0.041237	0.00257151		17.0128	-3.2792	0.249031		17.0128	0.365395	0.121412		17.0128	10.321	0.409		17.0128	0.51911	0.0995139
17.0194	8.38089	-0.00516753		17.0194	9.13419	-1.86038		17.0194	0.0413721	0.00277486		17.0194	-3.38627	0.270647		17.0194	0.3616	0.125383		17.0194	10.187	0.359		17.0194	0.512724	0.0931184
17.0261	8.2872	-0.039549		17.0261	9.03052	-1.82937		17.0261	0.0402578	0.0030829		17.0261	-3.52371	0.250349		17.0261	0.35673	0.121654		17.0261	10.006	0.416		17.0261	0.504098	0.100409
17.0328	8.16261	-0.0321031		17.0328	8.99639	-1.8278		17.0328	0.039891	0.00309857		17.0328	-3.63411	0.30897		17.0328	0.352817	0.132424		17.0328	9.862	0.39		17.0328	0.497236	0.0970836
17.0394	8.05941	-0.0112884		17.0394	8.92941	-1.86499		17.0394	0.0391712	0.00272904		17.0394	-3.75485	0.287408		17.0394	0.348538	0.128463		17.0394	9.717	0.395		17.0394	0.490326	0.0977232
17.0461	7.94563	-0.0602845		17.0461	8.86645	-1.859		17.0461	0.0384945	0.00278858		17.0461	-3.83946	0.255586		17.0461	0.34554	0.122616		17.0461	9.612	0.386		17.0461	0.485322	0.096572
17.0527	7.83761	-0.0462232		17.0527	8.84424	-1.84582		17.0527	0.0382557	0.00291957		17.0527	-3.95088	0.262849		17.0527	0.341591	0.12395		17.0527	9.512	0.312		17.0527	0.480557	0.0871067
17.0594	7.6765	-0.0312318		17.0594	8.77454	-1.87794		17.0594	0.0375067	0.00260038		17.0594	-4.05105	0.292416		17.0594	0.338041	0.129383		17.0594	9.365	0.357		17.0594	0.473551	0.0928626
17.0661	7.62283	-0.0270641		17.0661	8.74873	-1.89333		17.0661	0.0372293	0.00244752		17.0661	-4.1216	0.272421		17.0661	0.335541	0.125709		17.0661	9.245	0.34		17.0661	0.467833	0.0906882
17.0727	7.51284	-0.036834		17.0727	8.66648	-1.89239		17.0727	0.0363453	0.00245683		17.0727	-4.21702	0.284732		17.0727	0.33216	0.127971		17.0727	9.103	0.326		17.0727	0.461066	0.0888974
17.0794	7.45105	-0.042897		17.0794	8.63435	-1.89918		17.0794	0.0359999	0.00238942		17.0794	-4.3208	0.305555		17.0794	0.328482	0.131797		17.0794	8.992	0.328		17.0794	0.455776	0.0891532
17.086	7.31248	-0.0587161		17.086	8.57741	-1.88125		17.086	0.0353879	0.00256749		17.086	-4.44626	0.286435		17.086	0.324036	0.128284		17.086	8.86	0.298		17.086	0.449485	0.0853159
17.0927	7.24325	-0.0707802		17.0927	8.54853	-1.86367		17.0927	0.0350775	0.00274223		17.0927	-4.50473	0.26938		17.0927	0.321964	0.12515		17.0927	8.757	0.308		17.0927	0.444577	0.086595
17.0994	7.14879	-0.0562833		17.0994	8.51074	-1.89332		17.0994	0.0346714	0.00244766		17.0994	-4.61055	0.255321		17.0994	0.318214	0.122567		17.0994	8.64	0.339		17.0994	0.439001	0.0905602
17.106	7.00491	-0.0638397		17.106	8.47263	-1.90452		17.106	0.0342618	0.00233634		17.106	-4.73207	0.265736		17.106	0.313907	0.124481		17.106	8.547	0.313		17.106	0.434569	0.0872346
17.1127	6.95393	-0.0522267		17.1127	8.42379	-1.89961		17.1127	0.0337369	0.00238514		17.1127	-4.8034	0.267954		17.1127	0.311379	0.124888		17.1127	8.409	0.277		17.1127	0.427993	0.0826298
17.1194	6.88436	-0.10593		17.1194	8.43659	-1.88804		17.1194	0.0338744	0.00250006		17.1194	-4.90656	0.279718		17.1194	0.307723	0.12705		17.1194	8.297	0.289		17.1194	0.422655	0.0841647
17.126	6.78304	-0.0815209		17.126	8.39534	-1.90794		17.126	0.0334311	0.00230238		17.126	-5.00269	0.24389		17.126	0.304317	0.120467		17.126	8.166	0.277		17.126	0.416413	0.0826298
17.1327	6.66249	-0.115279		17.1327	8.32068	-1.905		17.1327	0.0326287	0.00233157		17.1327	-5.06938	0.259582		17.1327	0.301953	0.12335		17.1327	8.114	0.284		17.1327	0.413934	0.0835252
17.1393	6.59054	-0.0788266		17.1393	8.25631	-1.88946		17.1393	0.0319368	0.00248595		17.1393	-5.1616	0.262923		17.1393	0.298685	0.123964		17.1393	7.907	0.281		17.1393	0.40407	0.0831415
17.146	6.46563	-0.120102		17.146	8.27139	-1.87285		17.146	0.032099	0.00265096		17.146	-5.23226	0.271776		17.146	0.296181	0.12559		17.146	7.841	0.241		17.146	0.400925	0.0780251
17.1527	6.37978	-0.112188		17.1527	8.21353	-1.90354		17.1527	0.0314771	0.0023461		17.1527	-5.28958	0.256398		17.1527	0.29415	0.122765		17.1527	7.764	0.251		17.1527	0.397255	0.0793042
17.1593	6.28596	-0.135499		17.1593	8.15712	-1.87265		17.1593	0.0308708	0.002653		17.1593	-5.3943	0.284262		17.1593	0.290439	0.127885		17.1593	7.604	0.287		17.1593	0.38963	0.0839089
17.166	6.23211	-0.121313		17.166	8.14882	-1.89737		17.166	0.0307817	0.00240734		17.166	-5.51109	0.28695		17.166	0.2863	0.128378		17.166	7.56	0.26		17.166	0.387533	0.0804554
17.1727	6.11941	-0.126873		17.1727	8.13642	-1.94195		17.1727	0.0306483	0.00196448		17.1727	-5.57252	0.287975		17.1727	0.284123	0.128567		17.1727	7.449	0.231		17.1727	0.382244	0.076746
17.1793	6.05722	-0.11916		17.1793	8.09578	-1.9316		17.1793	0.0302116	0.00206732		17.1793	-5.69321	0.247939		17.1793	0.279846	0.121211		17.1793	7.347	0.181		17.1793	0.377383	0.0703505
17.186	5.95218	-0.119979		17.186	8.02257	-1.86958		17.186	0.0294247	0.0026835		17.186	-5.75169	0.268496		17.186	0.277773	0.124988		17.186	7.265	0.222		17.186	0.373475	0.0755948
17.1926	5.87365	-0.104339		17.1926	8.02398	-1.91846		17.1926	0.0294399	0.00219786		17.1926	-5.8018	0.266072		17.1926	0.275997	0.124543		17.1926	7.089	0.217		17.1926	0.365088	0.0749552
17.1993	5.80548	-0.104		17.1993	7.95999	-1.8976		17.1993	0.0287521	0.00240512		17.1993	-5.93273	0.29136		17.1993	0.271358	0.129189		17.1993	7.014	0.218		17.1993	0.361514	0.0750831
17.206	5.6857	-0.117687		17.206	7.98898	-1.93956		17.206	0.0290637	0.00198824		17.206	-5.98474	0.281277		17.206	0.269514	0.127336		17.206	6.956	0.209		17.206	0.35875	0.0739319
17.2126	5.63219	-0.118		17.2126	7.93084	-1.88744		17.2126	0.0284389	0.00250606		17.2126	-6.06589	0.269309		17.2126	0.266638	0.125137		17.2126	6.852	0.18		17.2126	0.353793	0.0702226
17.2193	5.54214	-0.0779622		17.2193	7.87286	-1.90819		17.2193	0.0278157	0.00229989		17.2193	-6.14492	0.25829		17.2193	0.263838	0.123113		17.2193	6.749	0.191		17.2193	0.348885	0.0716296
17.2259	5.48144	-0.117014		17.2259	7.84323	-1.93717		17.2259	0.0274973	0.00201192		17.2259	-6.20344	0.299843		17.2259	0.261764	0.130747		17.2259	6.635	0.175		17.2259	0.343452	0.069583
17.2326	5.35714	-0.138477		17.2326	7.81643	-1.89003		17.2326	0.0272092	0.00248026		17.2326	-6.27502	0.298082		17.2326	0.259227	0.130424		17.2326	6.561	0.202		17.2326	0.339926	0.0730366
17.2393	5.28781	-0.126346		17.2393	7.81361	-1.93535		17.2393	0.0271789	0.00203005		17.2393	-6.3518	0.281487		17.2393	0.256506	0.127375		17.2393	6.524	0.215		17.2393	0.338162	0.0746994
17.2459	5.19434	-0.162078		17.2459	7.76579	-1.9086		17.2459	0.026665	0.00229584		17.2459	-6.35984	0.279055		17.2459	0.256221	0.126928		17.2459	6.41	0.189		17.2459	0.33273	0.0713737
17.2526	5.14715	-0.167875		17.2526	7.7428	-1.8868		17.2526	0.0264178	0.00251242		17.2526	-6.45234	0.266365		17.2526	0.252943	0.124596		17.2526	6.321	0.197		17.2526	0.328488	0.072397
17.2593	5.07287	-0.160199		17.2593	7.7492	-1.921		17.2593	0.0264867	0.00217257		17.2593	-6.54825	0.242687		17.2593	0.249544	0.120246		17.2593	6.221	0.163		17.2593	0.323723	0.0680481
17.2659	4.98617	-0.122947		17.2659	7.7178	-1.8932		17.2659	0.0261491	0.00244884		17.2659	-6.55974	0.285686		17.2659	0.249137	0.128146		17.2659	6.152	0.181		17.2659	0.320435	0.0703505
17.2726	4.86417	-0.136614		17.2726	7.65339	-1.921		17.2726	0.0254569	0.00217258		17.2726	-6.60754	0.307375		17.2726	0.247443	0.132131		17.2726	6.084	0.171		17.2726	0.317194	0.0690714
17.2792	4.84932	-0.148684		17.2792	7.62779	-1.95901		17.2792	0.0251818	0.00179503		17.2792	-6.69627	0.302182		17.2792	0.244299	0.131177		17.2792	5.979	0.14		17.2792	0.31219	0.0651062
17.2859	4.77018	-0.167489		17.2859	7.57639	-1.9328		17.2859	0.0246294	0.00205541		17.2859	-6.77847	0.269051		17.2859	0.241386	0.12509		17.2859	5.877	0.155		17.2859	0.307329	0.0670248
17.2926	4.67756	-0.17578		17.2926	7.5752	-1.89759		17.2926	0.0246165	0.00240515		17.2926	-6.8178	0.259283		17.2926	0.239992	0.123295		17.2926	5.803	0.169		17.2926	0.303803	0.0688156
17.2992	4.62446	-0.146841		17.2992	7.553	-1.9232		17.2992	0.0243779	0.00215073		17.2992	-6.86062	0.319981		17.2992	0.238474	0.134447		17.2992	5.769	0.15		17.2992	0.302183	0.0663853
17.3059	4.52878	-0.186798		17.3059	7.593	-1.914		17.3059	0.0248079	0.00224217		17.3059	-6.93359	0.289109		17.3059	0.235889	0.128775		17.3059	5.705	0.179		17.3059	0.299133	0.0700946
17.3125	4.44931	-0.154022		17.3125	7.5762	-1.9294		17.3125	0.0246273	0.00208914		17.3125	-6.9418	0.352776		17.3125	0.235597	0.140473		17.3125	5.58	0.153		17.3125	0.293176	0.066769
17.3192	4.37326	-0.15106		17.3192	7.50479	-1.903		17.3192	0.0238598	0.00235148		17.3192	-7.06761	0.352101		17.3192	0.231139	0.140349		17.3192	5.538	0.161		17.3192	0.291174	0.0677923
17.3259	4.33706	-0.175242		17.3259	7.44611	-1.84572		17.3259	0.0232291	0.0029205		17.3259	-7.12994	0.294061		17.3259	0.22893	0.129685		17.3259	5.484	0.164		17.3259	0.288601	0.068176
17.3325	4.25557	-0.175031		17.3325	7.49037	-1.89556		17.3325	0.0237048	0.00242532		17.3325	-7.11077	0.299721		17.3325	0.229609	0.130725		17.3325	5.38	0.112		17.3325	0.283645	0.0615247
17.3392	4.1668	-0.15563		17.3392	7.43943	-1.91059		17.3392	0.0231573	0.00227606		17.3392	-7.15437	0.326042		17.3392	0.228064	0.135561		17.3392	5.307	0.088		17.3392	0.280166	0.0584548
17.3458	4.05753	-0.173391		17.3458	7.47578	-1.94058		17.3458	0.0235481	0.00197808		17.3458	-7.21287	0.326036		17.3458	0.225991	0.13556		17.3458	5.239	0.095		17.3458	0.276925	0.0593502
17.3525	4.02885	-0.179804		17.3525	7.36786	-1.94939		17.3525	0.0223881	0.00189055		17.3525	-7.27088	0.347194		17.3525	0.223935	0.139447		17.3525	5.226	0.145		17.3525	0.276306	0.0657457
17.3592	3.95936	-0.168398		17.3592	7.3886	-1.87504		17.3592	0.022611	0.00262921		17.3592	-7.33362	0.370132		17.3592	0.221712	0.143661		17.3592	5.162	0.119		17.3592	0.273256	0.0624201
17.3658	3.88743	-0.159304		17.3658	7.43477	-1.93497		17.3658	0.0231073	0.0020338		17.3658	-7.35812	0.350805		17.3658	0.220844	0.140111		17.3658	5.087	0.118		17.3658	0.269682	0.0622921
17.3725	3.85024	-0.179279		17.3725	7.39822	-1.94499		17.3725	0.0227144	0.00193428		17.3725	-7.38207	0.370183		17.3725	0.219995	0.143671		17.3725	5.001	0.107		17.3725	0.265583	0.0608851
17.3791	3.76311	-0.182895		17.3791	7.37302	-1.92041		17.3791	0.0224436	0.00217845		17.3791	-7.39068	0.372921		17.3791	0.21969	0.144174		17.3791	4.893	0.07		17.3791	0.260437	0.0561525
17.3858	3.68187	-0.208077		17.3858	7.36721	-1.9288		17.3858	0.0223811	0.00209515		17.3858	-7.42172	0.36724		17.3858	0.21859	0.14313		17.3858	4.849	0.071		17.3858	0.25834	0.0562804
17.3925	3.64141	-0.205144		17.3925	7.40862	-1.94721		17.3925	0.0228262	0.00191221		17.3925	-7.48056	0.346853		17.3925	0.216505	0.139384		17.3925	4.823	0.074		17.3925	0.257101	0.0566641
17.3991	3.5822	-0.215597		17.3991	7.31327	-1.95119		17.3991	0.0218014	0.00187264		17.3991	-7.48684	0.348876		17.3991	0.216282	0.139756		17.3991	4.746	0.103		17.3991	0.253431	0.0603735
17.4058	3.54053	-0.190967		17.4058	7.30046	-1.92725		17.4058	0.0216638	0.0021105		17.4058	-7.50808	0.376788		17.4058	0.215529	0.144884		17.4058	4.696	0.117		17.4058	0.251048	0.0621642
17.4124	3.42738	-0.183264		17.4124	7.29901	-1.93459		17.4124	0.0216482	0.00203757		17.4124	-7.54443	0.350228		17.4124	0.214241	0.140005		17.4124	4.65	0.088		17.4124	0.248856	0.0584548
17.4191	3.38742	-0.198386		17.4191	7.27485	-1.91963		17.4191	0.0213885	0.00218624		17.4191	-7.59577	0.446621		17.4191	0.212422	0.157715		17.4191	4.562	0.086		17.4191	0.244663	0.058199
17.4258	3.30623	-0.174973		17.4258	7.34247	-1.96751		17.4258	0.0221153	0.00171056		17.4258	-7.61235	0.398393		17.4258	0.211834	0.148854		17.4258	4.478	0.069		17.4258	0.24066	0.0560246
17.4324	3.30204	-0.186487		17.4324	7.28887	-1.97078		17.4324	0.0215392	0.00167804		17.4324	-7.57285	0.402691		17.4324	0.213234	0.149644		17.4324	4.461	0.115		17.4324	0.239849	0.0619084
17.4391	3.27034	-0.203309		17.4391	7.25055	-1.92714		17.4391	0.0211274	0.00211159		17.4391	-7.62256	0.440236		17.4391	0.211472	0.156542		17.4391	4.383	0.074		17.4391	0.236132	0.0566641
17.4458	3.20662	-0.224153		17.4458	7.31426	-1.89929		17.4458	0.0218121	0.00238834		17.4458	-7.64219	0.402842		17.4458	0.210777	0.149671		17.4458	4.323	0.068		17.4458	0.233273	0.0558966
17.4524	3.12051	-0.240354		17.4524	7.27147	-1.91219		17.4524	0.0213522	0.00226019		17.4524	-7.67929	0.428697		17.4524	0.209462	0.154422		17.4524	4.302	0.086		17.4524	0.232272	0.058199
17.4591	3.07286	-0.216049		17.4591	7.28659	-1.94937		17.4591	0.0215147	0.00189072		17.4591	-7.65426	0.408989		17.4591	0.210349	0.1508		17.4591	4.193	0.073		17.4591	0.227078	0.0565362
17.4658	2.96544	-0.191969		17.4658	7.30894	-1.92026		17.4658	0.0217549	0.00217997		17.4658	-7.67878	0.400362		17.4658	0.20948	0.149215		17.4658	4.195	0.1		17.4658	0.227173	0.0599898
17.4724	2.91012	-0.213078		17.4724	7.21394	-1.93359		17.4724	0.0207339	0.00204758		17.4724	-7.63703	0.441056		17.4724	0.210959	0.156692		17.4724	4.099	0.061		17.4724	0.222598	0.0550013
17.4791	2.86091	-0.199584		17.4791	7.2758	-1.9248		17.4791	0.0213987	0.00213486		17.4791	-7.70381	0.467847		17.4791	0.208593	0.161615		17.4791	4.043	0.088		17.4791	0.219929	0.0584548
17.4857	2.79176	-0.226855		17.4857	7.2572	-1.9236		17.4857	0.0211988	0.00214678		17.4857	-7.6984	0.466135		17.4857	0.208784	0.1613		17.4857	4.004	0.077		17.4857	0.218071	0.0570478
17.4924	2.75924	-0.211681		17.4924	7.2374	-1.9444		17.4924	0.020986	0.00194016		17.4924	-7.74189	0.450732		17.4924	0.207243	0.15847		17.4924	4.001	0.093		17.4924	0.217928	0.0590944
17.4991	2.71483	-0.212919		17.4991	7.2626	-1.9314		17.4991	0.0212569	0.00206931		17.4991	-7.72111	0.470026		17.4991	0.20798	0.162015		17.4991	3.906	0.107		17.4991	0.213401	0.0608851
17.5057	2.65068	-0.206288		17.5057	7.24821	-1.97855		17.5057	0.0211022	0.00160082		17.5057	-7.71047	0.481481		17.5057	0.208357	0.164119		17.5057	3.866	0.045		17.5057	0.211494	0.0529547
17.5124	2.61925	-0.237621		17.5124	7.20204	-1.88947		17.5124	0.020606	0.0024859		17.5124	-7.6662	0.501044		17.5124	0.209926	0.167714		17.5124	3.835	0.101		17.5124	0.210017	0.0601177
17.519	2.61034	-0.229424		17.519	7.25077	-1.9054		17.519	0.0211297	0.00232762		17.519	-7.68494	0.503903		17.519	0.209262	0.168239		17.519	3.77	0.087		17.519	0.20692	0.0583269
17.5257	2.53439	-0.209859		17.5257	7.23681	-1.92179		17.5257	0.0209796	0.0021648		17.5257	-7.65559	0.538209		17.5257	0.210302	0.174542		17.5257	3.725	0.061		17.5257	0.204775	0.0550013
17.5324	2.48416	-0.215692		17.5324	7.2392	-1.9166		17.5324	0.0210053	0.00221631		17.5324	-7.66065	0.543801		17.5324	0.210122	0.175569		17.5324	3.7	0.076		17.5324	0.203584	0.0569199
17.539	2.42659	-0.243705		17.539	7.25339	-1.93379		17.539	0.0211578	0.00204558		17.539	-7.66385	0.539249		17.539	0.210009	0.174733		17.539	3.681	0.022		17.539	0.202678	0.0500128
17.5457	2.43068	-0.257412		17.5457	7.23781	-1.92501		17.5457	0.0209905	0.00213281		17.5457	-7.664	0.539		17.5457	0.210004	0.174687		17.5457	3.607	0.083		17.5457	0.199152	0.0578153
17.5523	2.36421	-0.229374		17.5523	7.26757	-1.98114		17.5523	0.0213103	0.00157511		17.5523	-7.645	0.579845		17.5523	0.210677	0.182192		17.5523	3.567	0.1		17.5523	0.197246	0.0599898
17.559	2.30378	-0.236583		17.559	7.22344	-1.95162		17.559	0.020836	0.0018684		17.559	-7.60315	0.543055		17.559	0.21216	0.175432		17.559	3.502	0.036		17.559	0.194148	0.0518035
17.5657	2.2381	-0.240812		17.5657	7.28874	-1.93462		17.5657	0.0215378	0.00203729		17.5657	-7.61619	0.571388		17.5657	0.211698	0.180638		17.5657	3.474	0.055		17.5657	0.192814	0.0542338
17.5723	2.22929	-0.228618		17.5723	7.28379	-1.89964		17.5723	0.0214846	0.00238482		17.5723	-7.58566	0.547361		17.5723	0.21278	0.176224		17.5723	3.451	0.063		17.5723	0.191717	0.0552571
17.579	2.18426	-0.250846		17.579	7.29978	-1.94195		17.579	0.0216564	0.00196446		17.579	-7.55076	0.547899		17.579	0.214017	0.176322		17.579	3.429	0.053		17.579	0.190669	0.053978
17.5857	2.13729	-0.271027		17.5857	7.25386	-1.91323		17.5857	0.0211629	0.00224982		17.5857	-7.56894	0.585984		17.5857	0.213372	0.18332		17.5857	3.366	0.09		17.5857	0.187667	0.0587107
17.5923	2.07035	-0.223511		17.5923	7.22265	-1.95176		17.5923	0.0208275	0.00186707		17.5923	-7.59754	0.618387		17.5923	0.212359	0.189273		17.5923	3.331	0.079		17.5923	0.185999	0.0573037
17.599	2.02995	-0.258047		17.599	7.27334	-1.96038		17.599	0.0213723	0.00178137		17.599	-7.57241	0.594361		17.599	0.213249	0.184859		17.599	3.303	0.088		17.599	0.184665	0.0584548
17.6056	1.94356	-0.261898		17.6056	7.24083	-1.93403		17.6056	0.0210229	0.00204316		17.6056	-7.54726	0.628135		17.6056	0.214141	0.191064		17.6056	3.253	0.075		17.6056	0.182282	0.056792
17.6123	1.92477	-0.24682		17.6123	7.28695	-1.91163		17.6123	0.0215185	0.00226566		17.6123	-7.51086	0.597714		17.6123	0.215431	0.185475		17.6123	3.238	0.059		17.6123	0.181567	0.0547455
17.619	1.85	-0.254539		17.619	7.26802	-1.88604		17.619	0.0213151	0.00251995		17.619	-7.54129	0.635883		17.619	0.214353	0.192488		17.619	3.172	0.069		17.619	0.178422	0.0560246
17.6256	1.86308	-0.263539		17.6256	7.28918	-1.92216		17.6256	0.0215425	0.00216109		17.6256	-7.4956	0.638		17.6256	0.215972	0.192877		17.6256	3.164	0.043		17.6256	0.17804	0.0526989
17.6323	1.89056	-0.239333		17.6323	7.24645	-1.89543		17.6323	0.0210833	0.00242667		17.6323	-7.43993	0.635157		17.6323	0.217944	0.192354		17.6323	3.096	0.006		17.6323	0.1748	0.0479662
17.6389	1.80187	-0.241795		17.6389	7.24462	-1.89421		17.6389	0.0210636	0.00243878		17.6389	-7.47489	0.633105		17.6389	0.216705	0.191977		17.6389	3.072	0.061		17.6389	0.173656	0.0550013
17.6456	1.77613	-0.279001		17.6456	7.27952	-1.8531		17.6456	0.0214387	0.00284721		17.6456	-7.42397	0.66804		17.6456	0.21851	0.198396		17.6456	3.055	0.058		17.6456	0.172846	0.0546175
17.6523	1.68866	-0.260128		17.6523	7.29434	-1.86239		17.6523	0.021598	0.00275487		17.6523	-7.44564	0.663367		17.6523	0.217742	0.197537		17.6523	3.004	0.055		17.6523	0.170416	0.0542338
17.6589	1.64985	-0.257103		17.6589	7.30416	-1.90865		17.6589	0.0217035	0.00229535		17.6589	-7.45742	0.635528		17.6589	0.217325	0.192422		17.6589	2.942	0.055		17.6589	0.167461	0.0542338
17.6656	1.6442	-0.240871		17.6656	7.28527	-1.8759		17.6656	0.0215005	0.00262066		17.6656	-7.45043	0.671871		17.6656	0.217572	0.1991		17.6656	2.924	0.069		17.6656	0.166603	0.0560246
17.6722	1.62692	-0.236205		17.6722	7.25694	-1.89672		17.6722	0.021196	0.00241379		17.6722	-7.36106	0.678731		17.6722	0.22074	0.20036		17.6722	2.891	0.053		17.6722	0.16503	0.053978
17.6789	1.5852	-0.255924		17.6789	7.26439	-1.93937		17.6789	0.0212761	0.00199007		17.6789	-7.42694	0.674271		17.6789	0.218405	0.199541		17.6789	2.881	0.033		17.6789	0.164554	0.0514198
17.6856	1.56213	-0.232333		17.6856	7.26997	-1.92723		17.6856	0.021336	0.00211076		17.6856	-7.3875	0.648469		17.6856	0.219802	0.1948		17.6856	2.856	0.063		17.6856	0.163363	0.0552571
17.6922	1.54867	-0.26136		17.6922	7.28689	-1.8612		17.6922	0.0215179	0.00276674		17.6922	-7.35002	0.667797		17.6922	0.221131	0.198351		17.6922	2.792	0.045		17.6922	0.160313	0.0529547
17.6989	1.53946	-0.272487		17.6989	7.23876	-1.90653		17.6989	0.0210006	0.00231639		17.6989	-7.35083	0.678448		17.6989	0.221102	0.200308		17.6989	2.773	0.068		17.6989	0.159407	0.0558966
17.7055	1.48119	-0.278686		17.7055	7.27697	-1.89862		17.7055	0.0214112	0.00239498		17.7055	-7.37177	0.721489		17.7055	0.22036	0.208216		17.7055	2.742	0.038		17.7055	0.15793	0.0520593
17.7122	1.38514	-0.281843		17.7122	7.26485	-1.88947		17.7122	0.0212811	0.00248584		17.7122	-7.34846	0.727776		17.7122	0.221186	0.209371		17.7122	2.707	0.035		17.7122	0.156262	0.0516756
17.7189	1.39895	-0.274419		17.7189	7.26719	-1.92316		17.7189	0.0213062	0.00215118		17.7189	-7.31681	0.70253		17.7189	0.222308	0.204733		17.7189	2.7	0.023		17.7189	0.155928	0.0501407
17.7255	1.32609	-0.261681		17.7255	7.26819	-1.91324		17.7255	0.0213169	0.00224975		17.7255	-7.26598	0.706657		17.7255	0.224109	0.205491		17.7255	2.693	0.035		17.7255	0.155595	0.0516756
17.7322	1.33337	-0.293218		17.7322	7.2942	-1.8604		17.7322	0.0215965	0.00277462		17.7322	-7.31201	0.685324		17.7322	0.222478	0.201571		17.7322	2.65	0.056		17.7322	0.153546	0.0543617
17.7388	1.30184	-0.270405		17.7388	7.23998	-1.88567		17.7388	0.0210137	0.00252357		17.7388	-7.30087	0.708489		17.7388	0.222872	0.205828		17.7388	2.648	0.057		17.7388	0.15345	0.0544896
17.7455	1.30284	-0.300214		17.7455	7.23609	-1.87943		17.7455	0.0209719	0.00258564		17.7455	-7.28494	0.687408		17.7455	0.223437	0.201954		17.7455	2.584	0.049		17.7455	0.1504	0.0534664
17.7522	1.28503	-0.33416		17.7522	7.29636	-1.90501		17.7522	0.0216197	0.00233146		17.7522	-7.30187	0.708578		17.7522	0.222837	0.205844		17.7522	2.51	0.047		17.7522	0.146874	0.0532105
17.7588	1.25184	-0.288706		17.7588	7.24531	-1.92125		17.7588	0.0210711	0.00217016		17.7588	-7.28702	0.675213		17.7588	0.223363	0.199714		17.7588	2.506	0.03		17.7588	0.146683	0.0510361
17.7655	1.16109	-0.272758		17.7655	7.23652	-1.90013		17.7655	0.0209765	0.00237991		17.7655	-7.29164	0.69743		17.7655	0.2232	0.203796		17.7655	2.513	0.018		17.7655	0.147017	0.0495011
17.7721	1.15032	-0.286188		17.7721	7.29021	-1.89824		17.7721	0.0215536	0.00239877		17.7721	-7.32111	0.710268		17.7721	0.222155	0.206154		17.7721	2.466	0.062		17.7721	0.144777	0.0551292
17.7788	1.16986	-0.267137		17.7788	7.14861	-1.87875		17.7788	0.0200317	0.00259233		17.7788	-7.29672	0.726954		17.7788	0.223019	0.20922		17.7788	2.483	0.055		17.7788	0.145587	0.0542338
17.7855	1.13789	-0.302889		17.7855	7.22836	-1.92369		17.7855	0.0208888	0.00214594		17.7855	-7.32314	0.709242		17.7855	0.222083	0.205966		17.7855	2.424	0.076		17.7855	0.142775	0.0569199
17.7921	1.10289	-0.296487		17.7921	7.16779	-1.89199		17.7921	0.0202378	0.00246084		17.7921	-7.34656	0.711749		17.7921	0.221253	0.206427		17.7921	2.392	0.069		17.7921	0.14125	0.0560246
17.7988	1.12465	-0.32816		17.7988	7.19267	-1.94245		17.7988	0.0205053	0.00195952		17.7988	-7.28524	0.681087		17.7988	0.223427	0.200793		17.7988	2.34	0.029		17.7988	0.138772	0.0509082
17.8055	1.0551	-0.308258		17.8055	7.14714	-1.87786		17.8055	0.020016	0.00260121		17.8055	-7.33526	0.665902		17.8055	0.221654	0.198003		17.8055	2.371	0.029		17.8055	0.14025	0.0509082
17.8121	1.03207	-0.286172		17.8121	7.16949	-1.90369		17.8121	0.0202562	0.00234463		17.8121	-7.31652	0.671555		17.8121	0.222318	0.199042		17.8121	2.322	0.003		17.8121	0.137915	0.0475825
17.8188	0.996897	-0.307735		17.8188	7.18369	-1.88908		17.8188	0.0204088	0.00248978		17.8188	-7.3515	0.668256		17.8188	0.221078	0.198436		17.8188	2.328	0.008		17.8188	0.138201	0.048222
17.8254	0.987417	-0.283407		17.8254	7.14518	-1.91488		17.8254	0.0199948	0.00223341		17.8254	-7.31376	0.71573		17.8254	0.222416	0.207158		17.8254	2.271	0.05		17.8254	0.135484	0.0535943
17.8321	0.959495	-0.274412		17.8321	7.14503	-1.90861		17.8321	0.0199933	0.00229567		17.8321	-7.38961	0.692795		17.8321	0.219728	0.202944		17.8321	2.286	0.036		17.8321	0.136199	0.0518035
17.8388	0.925733	-0.276847		17.8388	7.10786	-1.88516		17.8388	0.0195938	0.00252865		17.8388	-7.39874	0.677898		17.8388	0.219404	0.200207		17.8388	2.272	0.01		17.8388	0.135532	0.0484779
17.8454	0.905008	-0.264655		17.8454	7.09372	-1.94029		17.8454	0.0194418	0.001981		17.8454	-7.40649	0.707884		17.8454	0.21913	0.205716		17.8454	2.195	0.035		17.8454	0.131862	0.0516756
17.8521	0.928704	-0.292505		17.8521	7.12564	-1.91887		17.8521	0.0197848	0.00219374		17.8521	-7.41916	0.66978		17.8521	0.218681	0.198716		17.8521	2.168	0.054		17.8521	0.130576	0.0541059
17.8588	0.871054	-0.246463		17.8588	7.13294	-1.87444		17.8588	0.0198633	0.00263519		17.8588	-7.4228	0.661393		17.8588	0.218551	0.197175		17.8588	2.208	0.04		17.8588	0.132482	0.0523152
17.8654	0.826142	-0.275393		17.8654	7.07725	-1.90708		17.8654	0.0192648	0.00231088		17.8654	-7.45385	0.669415		17.8654	0.217451	0.198648		17.8654	2.168	0.071		17.8654	0.130576	0.0562804
17.8721	0.852557	-0.296038		17.8721	7.10154	-1.88029		17.8721	0.0195258	0.00257702		17.8721	-7.44571	0.667194		17.8721	0.21774	0.19824		17.8721	2.178	0.045		17.8721	0.131052	0.0529547
17.8788	0.818759	-0.310334		17.8788	7.09183	-1.90193		17.8788	0.0194214	0.00236203		17.8788	-7.49647	0.681038		17.8788	0.215941	0.200784		17.8788	2.115	0.025		17.8788	0.12805	0.0503965
17.8854	0.770301	-0.285268		17.8854	7.03798	-1.92412		17.8854	0.0188427	0.00214163		17.8854	-7.48407	0.687622		17.8854	0.21638	0.201994		17.8854	2.106	-0.018		17.8854	0.127621	0.0448964
17.8921	0.792794	-0.298304		17.8921	7.03982	-1.8841		17.8921	0.0188625	0.00253923		17.8921	-7.50641	0.636493		17.8921	0.215588	0.1926		17.8921	2.082	0.011		17.8921	0.126477	0.0486058
17.8988	0.752958	-0.276093		17.8988	7.03621	-1.91754		17.8988	0.0188237	0.00220701		17.8988	-7.54078	0.665776		17.8988	0.214371	0.19798		17.8988	2.055	0		17.8988	0.125191	0.0471988
17.9054	0.758631	-0.262599		17.9054	6.98191	-1.90701		17.9054	0.0182401	0.00231158		17.9054	-7.56266	0.658638		17.9054	0.213595	0.196668		17.9054	2.04	0.04		17.9054	0.124476	0.0523152
17.9121	0.753271	-0.301146		17.9121	6.9898	-1.9104		17.9121	0.0183249	0.00227794		17.9121	-7.59399	0.69923		17.9121	0.212485	0.204126		17.9121	2.011	0.009		17.9121	0.123094	0.04835
17.9187	0.734859	-0.327824		17.9187	6.97081	-1.8956		17.9187	0.0181208	0.00242491		17.9187	-7.64098	0.610171		17.9187	0.21082	0.187764		17.9187	1.993	0.031		17.9187	0.122236	0.051164
17.9254	0.733045	-0.288899		17.9254	6.92233	-1.87036		17.9254	0.0175998	0.00267567		17.9254	-7.63088	0.670529		17.9254	0.211177	0.198853		17.9254	1.985	0.037		17.9254	0.121855	0.0519314
17.9321	0.677639	-0.296545		17.9321	6.9646	-1.92661		17.9321	0.0180541	0.00211691		17.9321	-7.64124	0.705922		17.9321	0.21081	0.205356		17.9321	1.952	0.026		17.9321	0.120282	0.0505244
17.9387	0.629277	-0.304621		17.9387	6.9326	-1.894		17.9387	0.0177101	0.00244087		17.9387	-7.62889	0.671467		17.9387	0.211248	0.199025		17.9387	1.931	0.046		17.9387	0.119281	0.0530826
17.9454	0.684201	-0.28498		17.9454	6.92139	-1.898		17.9454	0.0175896	0.00240112		17.9454	-7.63363	0.651185		17.9454	0.21108	0.195299		17.9454	1.917	0.038		17.9454	0.118614	0.0520593
17.9521	0.632659	-0.342154		17.9521	6.90839	-1.90761		17.9521	0.0174499	0.00230567		17.9521	-7.63775	0.672503		17.9521	0.210934	0.199216		17.9521	1.911	0		17.9521	0.118328	0.0471988
17.9587	0.635722	-0.333557		17.9587	6.89779	-1.9084		17.9587	0.017336	0.00229778		17.9587	-7.70457	0.659936		17.9587	0.208566	0.196907		17.9587	1.904	0.031		17.9587	0.117995	0.051164
17.9654	0.608345	-0.331093		17.9654	6.88799	-1.9056		17.9654	0.0172307	0.00232563		17.9654	-7.69869	0.656187		17.9654	0.208774	0.196218		17.9654	1.863	0.002		17.9654	0.116041	0.0474546
17.9721	0.582198	-0.330046		17.9721	6.89	-1.88318		17.9721	0.0172523	0.00254833		17.9721	-7.70175	0.639123		17.9721	0.208666	0.193083		17.9721	1.867	0.031		17.9721	0.116231	0.051164
17.9787	0.606763	-0.329046		17.9787	6.83596	-1.887		17.9787	0.0166715	0.0025104		17.9787	-7.71419	0.613622		17.9787	0.208225	0.188398		17.9787	1.863	0.037		17.9787	0.116041	0.0519314
17.9854	0.556473	-0.31087		17.9854	6.83299	-1.89781		17.9854	0.0166396	0.00240302		17.9854	-7.73469	0.641066		17.9854	0.207499	0.19344		17.9854	1.851	0.061		17.9854	0.115469	0.0550013
17.9921	0.616041	-0.351997		17.9921	6.84221	-1.8936		17.9921	0.0167386	0.00244486		17.9921	-7.75569	0.702069		17.9921	0.206754	0.204648		17.9921	1.791	0.043		17.9921	0.11261	0.0526989
17.9987	0.538823	-0.256642		17.9987	6.82062	-1.8904		17.9987	0.0165066	0.00247659		17.9987	-7.742	0.649744		17.9987	0.20724	0.195034		17.9987	1.803	0.033		17.9987	0.113181	0.0514198
18.0054	0.504456	-0.323587		18.0054	6.782	-1.909		18.0054	0.0160916	0.00229185		18.0054	-7.75506	0.657251		18.0054	0.206777	0.196414		18.0054	1.761	0.039		18.0054	0.11118	0.0521873
18.0121	0.497273	-0.329863		18.0121	6.73378	-1.85198		18.0121	0.0155733	0.00285833		18.0121	-7.756	0.671126		18.0121	0.206743	0.198963		18.0121	1.765	0.026		18.0121	0.111371	0.0505244
18.0187	0.532316	-0.328091		18.0187	6.75861	-1.81896		18.0187	0.0158402	0.00318633		18.0187	-7.71475	0.651373		18.0187	0.208205	0.195334		18.0187	1.768	0.041		18.0187	0.111514	0.0524431
18.0254	0.499638	-0.30891		18.0254	6.72236	-1.88368		18.0254	0.0154505	0.00254342		18.0254	-7.70169	0.623747		18.0254	0.208668	0.190258		18.0254	1.751	-0.002		18.0254	0.110703	0.0469429
18.032	0.473155	-0.310867		18.032	6.72079	-1.91247		18.032	0.0154336	0.00225736		18.032	-7.69819	0.682007		18.032	0.208792	0.200962		18.032	1.741	0.007		18.032	0.110227	0.0480941
18.0387	0.454828	-0.304322		18.0387	6.73042	-1.88676		18.0387	0.0155372	0.00251283		18.0387	-7.698	0.690687		18.0387	0.208799	0.202557		18.0387	1.71	0.039		18.0387	0.10875	0.0521873
18.0454	0.445412	-0.304954		18.0454	6.67485	-1.86112		18.0454	0.0149399	0.00276751		18.0454	-7.66332	0.700373		18.0454	0.210028	0.204336		18.0454	1.711	0.031		18.0454	0.108797	0.051164
18.052	0.418275	-0.317408		18.052	6.71169	-1.92499		18.052	0.0153359	0.00213297		18.052	-7.70974	0.709436		18.052	0.208383	0.206002		18.052	1.662	0.001		18.052	0.106462	0.0473267
18.0587	0.426548	-0.312271		18.0587	6.71424	-1.89088		18.0587	0.0153632	0.00247182		18.0587	-7.66895	0.69594		18.0587	0.209828	0.203522		18.0587	1.681	0.038		18.0587	0.107368	0.0520593
18.0654	0.439412	-0.302452		18.0654	6.66485	-1.87092		18.0654	0.0148324	0.00267011		18.0654	-7.6435	0.698749		18.0654	0.21073	0.204038		18.0654	1.666	0.025		18.0654	0.106653	0.0503965
18.072	0.413266	-0.269537		18.072	6.66216	-1.88464		18.072	0.0148035	0.00253387		18.072	-7.5567	0.735556		18.072	0.213806	0.2108		18.072	1.659	0.046		18.072	0.106319	0.0530826
18.0787	0.41009	-0.285186		18.0787	6.64351	-1.90831		18.0787	0.0146031	0.00229867		18.0787	-7.53319	0.731439		18.0787	0.214639	0.210044		18.0787	1.583	0.051		18.0787	0.102697	0.0537222
18.0854	0.36799	-0.289819		18.0854	6.62047	-1.90762		18.0854	0.0143555	0.00230557		18.0854	-7.46732	0.731		18.0854	0.216974	0.209963		18.0854	1.628	0.077		18.0854	0.104842	0.0570478
18.092	0.360271	-0.314824		18.092	6.61655	-1.91545		18.092	0.0143134	0.0022278		18.092	-7.46206	0.790051		18.092	0.21716	0.220813		18.092	1.612	0.021		18.092	0.104079	0.0498849
18.0987	0.346633	-0.325548		18.0987	6.56248	-1.93331		18.0987	0.0137322	0.00205029		18.0987	-7.41232	0.794		18.0987	0.218923	0.221538		18.0987	1.589	0.02		18.0987	0.102983	0.049757
18.1054	0.363181	-0.305956		18.1054	6.60818	-1.89865		18.1054	0.0142234	0.00239471		18.1054	-7.37058	0.779944		18.1054	0.220402	0.218956		18.1054	1.554	0.013		18.1054	0.101315	0.0488616
18.112	0.320054	-0.277295		18.112	6.52834	-1.904		18.112	0.0133652	0.00234151		18.112	-7.32204	0.783689		18.112	0.222122	0.219644		18.112	1.535	0.034		18.112	0.10041	0.0515477
18.1187	0.354314	-0.282689		18.1187	6.60383	-1.92816		18.1187	0.0141766	0.00210144		18.1187	-7.19801	0.860907		18.1187	0.226518	0.233831		18.1187	1.538	0.024		18.1187	0.100553	0.0502686
18.1253	0.298662	-0.314536		18.1253	6.56399	-1.8829		18.1253	0.0137484	0.00255111		18.1253	-7.1206	0.864124		18.1253	0.229261	0.234422		18.1253	1.562	0		18.1253	0.101697	0.0471988
18.132	0.278799	-0.310266		18.132	6.56174	-1.88153		18.132	0.0137243	0.0025647		18.132	-7.04753	0.904329		18.132	0.23185	0.241809		18.132	1.502	0.013		18.132	0.0988372	0.0488616
18.1387	0.308571	-0.275607		18.1387	6.50252	-1.88663		18.1387	0.0130878	0.00251409		18.1387	-6.96987	0.922002		18.1387	0.234603	0.245056		18.1387	1.495	0.021		18.1387	0.0985036	0.0498849
18.1453	0.297573	-0.330399		18.1453	6.53358	-1.909		18.1453	0.0134216	0.00229184		18.1453	-6.85245	0.915497		18.1453	0.238764	0.243861		18.1453	1.502	0.045		18.1453	0.0988372	0.0529547
18.152	0.246336	-0.348295		18.152	6.5627	-1.8941		18.152	0.0137346	0.00243986		18.152	-6.72502	0.959993		18.152	0.24328	0.252036		18.152	1.477	-0.005		18.152	0.0976458	0.0465592
18.1587	0.278413	-0.30216		18.1587	6.50127	-1.88873		18.1587	0.0130743	0.00249321		18.1587	-6.6542	1.01549		18.1587	0.24579	0.262233		18.1587	1.49	0.047		18.1587	0.0982653	0.0532105
18.1653	0.278088	-0.307647		18.1653	6.49767	-1.88758		18.1653	0.0130356	0.00250468		18.1653	-6.51221	1.04337		18.1653	0.250821	0.267355		18.1653	1.47	0.053		18.1653	0.0973122	0.053978
18.172	0.241643	-0.293649		18.172	6.47938	-1.87344		18.172	0.0128391	0.00264509		18.172	-6.39893	1.06844		18.172	0.254836	0.271961		18.172	1.447	0.029		18.172	0.0962162	0.0509082
18.1787	0.201649	-0.314093		18.1787	6.45505	-1.87235		18.1787	0.0125776	0.00265591		18.1787	-6.26331	1.11978		18.1787	0.259642	0.281395		18.1787	1.481	0.012		18.1787	0.0978364	0.0487337
18.1853	0.23931	-0.309247		18.1853	6.49404	-1.8499		18.1853	0.0129966	0.00287895		18.1853	-6.07387	1.15585		18.1853	0.266356	0.28802		18.1853	1.425	0.015		18.1853	0.0951677	0.0491174
18.192	0.216086	-0.305167		18.192	6.38458	-1.94282		18.192	0.0118202	0.00195586		18.192	-5.89984	1.24049		18.192	0.272523	0.303571		18.192	1.43	0.019		18.192	0.095406	0.0496291
18.1987	0.248537	-0.270505		18.1987	6.45768	-1.86624		18.1987	0.0126059	0.0027166		18.1987	-5.72226	1.28628		18.1987	0.278816	0.311985		18.1987	1.465	0.012		18.1987	0.097074	0.0487337
18.2053	0.225072	-0.279546		18.2053	6.44071	-1.86971		18.2053	0.0124235	0.00268219		18.2053	-5.49648	1.32085		18.2053	0.286817	0.318336		18.2053	1.388	0.026		18.2053	0.0934045	0.0505244
18.212	0.200996	-0.302046		18.212	6.34602	-1.91595		18.212	0.0114058	0.00222276		18.212	-5.31906	1.36514		18.212	0.293105	0.326474		18.212	1.405	0.041		18.212	0.0942146	0.0524431
18.2187	0.197124	-0.298206		18.2187	6.36179	-1.88978		18.2187	0.0115752	0.00248282		18.2187	-5.09917	1.41482		18.2187	0.300898	0.335602		18.2187	1.382	0.027		18.2187	0.0931186	0.0506523
18.2253	0.150019	-0.294165		18.2253	6.37779	-1.93917		18.2253	0.0117473	0.00199212		18.2253	-4.9258	1.46295		18.2253	0.307041	0.344444		18.2253	1.363	0.042		18.2253	0.0922131	0.052571
18.232	0.148	-0.307434		18.232	6.41022	-1.92979		18.232	0.0120958	0.00208533		18.232	-4.68283	1.52311		18.232	0.315652	0.355497		18.232	1.387	0.022		18.232	0.0933568	0.0500128
18.2386	0.16428	-0.306085		18.2386	6.39551	-1.87906		18.2386	0.0119377	0.00258929		18.2386	-4.42677	1.61393		18.2386	0.324726	0.372184		18.2386	1.384	0.05		18.2386	0.0932139	0.0535943
18.2453	0.151581	-0.28108		18.2453	6.38729	-1.88921		18.2453	0.0118494	0.00248841		18.2453	-4.20055	1.66208		18.2453	0.332743	0.38103		18.2453	1.362	0.059		18.2453	0.0921655	0.0547455
18.252	0.136614	-0.24931		18.252	6.37687	-1.86595		18.252	0.0117373	0.00271954		18.252	-3.92232	1.77066		18.252	0.342603	0.400979		18.252	1.36	0.032		18.252	0.0920701	0.0512919
18.2586	0.142717	-0.310375		18.2586	6.34746	-1.9343		18.2586	0.0114212	0.00204047		18.2586	-3.573	1.79483		18.2586	0.354983	0.40542		18.2586	1.325	0.025		18.2586	0.0904022	0.0503965
18.2653	0.143	-0.288035		18.2653	6.32024	-1.92179		18.2653	0.0111287	0.0021648		18.2653	-3.33027	1.9269		18.2653	0.363585	0.429686		18.2653	1.323	0.018		18.2653	0.0903069	0.0495011
18.272	0.0950166	-0.287		18.272	6.33085	-1.90744		18.272	0.0112428	0.00230732		18.272	-2.97932	1.98462		18.272	0.376022	0.440291		18.272	1.293	0.052		18.272	0.0888772	0.0538501
18.2786	0.0814777	-0.291801		18.2786	6.32029	-1.88088		18.2786	0.0111293	0.00257118		18.2786	-2.73533	2.06374		18.2786	0.384669	0.454827		18.2786	1.302	0.03		18.2786	0.0893061	0.0510361
18.2853	0.0608239	-0.340999		18.2853	6.26862	-1.89085		18.2853	0.0105739	0.00247212		18.2853	-2.34038	2.1597		18.2853	0.398665	0.472457		18.2853	1.314	0.039		18.2853	0.089878	0.0521873
18.2919	0.0398119	-0.315121		18.2919	6.29377	-1.9361		18.2919	0.0108442	0.00202257		18.2919	-2.02227	2.24361		18.2919	0.409938	0.487874		18.2919	1.308	0.039		18.2919	0.0895921	0.0521873
18.2986	0.108258	-0.294762		18.2986	6.28008	-1.93164		18.2986	0.0106971	0.00206691		18.2986	-1.69905	2.30323		18.2986	0.421393	0.498829		18.2986	1.266	0.045		18.2986	0.0875905	0.0529547
18.3053	0.0474759	-0.298812		18.3053	6.31233	-1.89096		18.3053	0.0110437	0.00247102		18.3053	-1.30679	2.4005		18.3053	0.435294	0.5167		18.3053	1.297	0.064		18.3053	0.0890679	0.055385
18.3119	0.0700395	-0.322113		18.3119	6.26454	-1.89315		18.3119	0.01053	0.00244933		18.3119	-1.00891	2.50985		18.3119	0.445851	0.536791		18.3119	1.31	0.069		18.3119	0.0896874	0.0560246
18.3186	0.0392002	-0.328782		18.3186	6.28535	-1.89036		18.3186	0.0107537	0.00247702		18.3186	-0.664609	2.5731		18.3186	0.458052	0.548412		18.3186	1.296	0.07		18.3186	0.0890202	0.0561525
18.3253	0.033179	-0.271148		18.3253	6.27936	-1.87645		18.3253	0.0106893	0.00261526		18.3253	-0.230586	2.73222		18.3253	0.473433	0.577646		18.3253	1.303	0.075		18.3253	0.0893538	0.056792
18.3319	0.0725558	-0.297943		18.3319	6.22793	-1.92138		18.3319	0.0101366	0.00216884		18.3319	0.128066	2.79162		18.3319	0.486143	0.58856		18.3319	1.258	0.055		18.3319	0.0872093	0.0542338
18.3386	0.0286286	-0.259421		18.3386	6.19822	-1.95036		18.3386	0.00981726	0.00188095		18.3386	0.549323	2.94554		18.3386	0.501072	0.61684		18.3386	1.246	0.055		18.3386	0.0866374	0.0542338
18.3453	0.000927569	-0.294695		18.3453	6.21955	-1.96461		18.3453	0.0100465	0.00173933		18.3453	0.927637	2.97751		18.3453	0.514479	0.622713		18.3453	1.264	0.066		18.3453	0.0874952	0.0556408
18.3519	0.00676346	-0.298899		18.3519	6.23398	-1.9149		18.3519	0.0102016	0.00223318		18.3519	1.31105	3.051		18.3519	0.528066	0.636215		18.3519	1.271	0.084		18.3519	0.0878288	0.0579432
18.3586	0.000232532	-0.27193		18.3586	6.24192	-1.94363		18.3586	0.010287	0.00194777		18.3586	1.7939	3.21393		18.3586	0.545178	0.666151		18.3586	1.27	0.072		18.3586	0.0877812	0.0564083
18.3653	-0.0106409	-0.323237		18.3653	6.27036	-1.9825		18.3653	0.0105926	0.00156165		18.3653	2.10743	3.27829		18.3653	0.556289	0.677976		18.3653	1.242	0.071		18.3653	0.0864468	0.0562804
18.3719	0.00255097	-0.308545		18.3719	6.19454	-1.91305		18.3719	0.00977775	0.00225163		18.3719	2.58356	3.39707		18.3719	0.573162	0.6998		18.3719	1.237	0.022		18.3719	0.0862085	0.0500128
18.3786	9.45e-05	-0.306063		18.3786	6.17054	-1.90091		18.3786	0.00951977	0.00237222		18.3786	2.97916	3.46959		18.3786	0.587182	0.713124		18.3786	1.261	0.034		18.3786	0.0873523	0.0515477
18.3852	0	-0.312784		18.3852	6.13809	-1.86974		18.3852	0.00917102	0.00268189		18.3852	3.32623	3.54144		18.3852	0.599481	0.726325		18.3852	1.234	0.06		18.3852	0.0860656	0.0548734
18.3919	-0.000969645	-0.307182		18.3919	6.14865	-1.94178		18.3919	0.00928456	0.00196612		18.3919	3.78946	3.64535		18.3919	0.615898	0.745416		18.3919	1.203	0.062		18.3919	0.0845883	0.0551292
18.3986	-0.0174937	-0.332226		18.3986	6.1553	-1.93243		18.3986	0.00935601	0.00205902		18.3986	4.14913	3.76454		18.3986	0.628644	0.767315		18.3986	1.236	0.05		18.3986	0.0861609	0.0535943
18.4052	-0.0335326	-0.290285		18.4052	6.08951	-1.89063		18.4052	0.00864885	0.00247438		18.4052	4.59142	3.86397		18.4052	0.644318	0.785582		18.4052	1.201	0.076		18.4052	0.0844929	0.0569199
18.4119	-0.0485704	-0.315227		18.4119	6.12776	-1.94301		18.4119	0.00906004	0.00195391		18.4119	4.96174	3.95169		18.4119	0.657441	0.8017		18.4119	1.175	0.089		18.4119	0.0832539	0.0585828
18.4186	-0.0402526	-0.312112		18.4186	6.17167	-1.94595		18.4186	0.00953188	0.00192474		18.4186	5.28279	4.03311		18.4186	0.668819	0.816657		18.4186	1.16	0.091		18.4186	0.0825391	0.0588386
18.4252	-0.0283299	-0.310055		18.4252	6.13623	-1.95373		18.4252	0.00915106	0.00184742		18.4252	5.68464	4.10099		18.4252	0.68306	0.82913		18.4252	1.132	0.064		18.4252	0.0812047	0.055385
18.4319	-0.0630309	-0.305135		18.4319	6.12032	-1.97146		18.4319	0.00898006	0.00167129		18.4319	5.97899	4.20001		18.4319	0.693491	0.847323		18.4319	1.153	0.086		18.4319	0.0822055	0.058199
18.4386	-0.0698436	-0.318635		18.4386	6.10453	-1.9753		18.4386	0.00881036	0.00163316		18.4386	6.34627	4.32276		18.4386	0.706507	0.869875		18.4386	1.157	0.099		18.4386	0.0823961	0.0598619
18.4452	-0.0826873	-0.285818		18.4452	6.0946	-1.92893		18.4452	0.00870361	0.00209383		18.4452	6.70863	4.39605		18.4452	0.719349	0.883341		18.4452	1.13	0.071		18.4452	0.0811094	0.0562804
18.4519	-0.0820235	-0.288906		18.4519	6.07629	-1.92726		18.4519	0.00850684	0.00211047		18.4519	6.99336	4.42832		18.4519	0.729439	0.889271		18.4519	1.122	0.085		18.4519	0.0807282	0.0580711
18.4586	-0.082	-0.306582		18.4586	6.05322	-1.95944		18.4586	0.00825882	0.00179076		18.4586	7.32633	4.55278		18.4586	0.741239	0.912136		18.4586	1.14	0.141		18.4586	0.081586	0.0652341
18.4652	-0.111313	-0.259122		18.4652	6.07138	-1.96008		18.4652	0.00845401	0.00178436		18.4652	7.59637	4.61103		18.4652	0.750809	0.922839		18.4652	1.159	0.095		18.4652	0.0824914	0.0593502
18.4719	-0.138366	-0.284366		18.4719	6.0386	-1.95657		18.4719	0.00810175	0.00181925		18.4719	7.85183	4.67067		18.4719	0.759862	0.933796		18.4719	1.13	0.11		18.4719	0.0811094	0.0612689
18.4786	-0.0802715	-0.273254		18.4786	6.08786	-1.96187		18.4786	0.00863112	0.00176655		18.4786	8.16801	4.69578		18.4786	0.771067	0.938409		18.4786	1.134	0.103		18.4786	0.0813	0.0603735
18.4852	-0.103485	-0.263206		18.4852	6.10925	-1.96344		18.4852	0.00886106	0.001751		18.4852	8.37541	4.72163		18.4852	0.778417	0.94316		18.4852	1.155	0.076		18.4852	0.0823008	0.0569199
18.4919	-0.144178	-0.25516		18.4919	5.98206	-1.92398		18.4919	0.00749411	0.002143		18.4919	8.61823	4.80926		18.4919	0.787022	0.959259		18.4919	1.079	0.082		18.4919	0.078679	0.0576874
18.4986	-0.122448	-0.263825		18.4986	6.04788	-1.96513		18.4986	0.00820147	0.0017342		18.4986	8.83681	4.84056		18.4986	0.794769	0.96501		18.4986	1.121	0.103		18.4986	0.0806805	0.0603735
18.5052	-0.105326	-0.284597		18.5052	6.06926	-1.95656		18.5052	0.00843131	0.00181932		18.5052	9.01308	4.87426		18.5052	0.801015	0.971202		18.5052	1.09	0.11		18.5052	0.0792032	0.0612689
18.5119	-0.106963	-0.283037		18.5119	6.03106	-1.94602		18.5119	0.00802072	0.00192404		18.5119	9.15016	4.95195		18.5119	0.805873	0.985475		18.5119	1.112	0.147		18.5119	0.0802516	0.0660015
18.5185	-0.133513	-0.300675		18.5185	6.02846	-1.96143		18.5185	0.00799271	0.00177099		18.5185	9.33178	4.97025		18.5185	0.812309	0.988838		18.5185	1.117	0.072		18.5185	0.0804899	0.0564083
18.5252	-0.165441	-0.292157		18.5252	6.05564	-2.0054		18.5252	0.0082849	0.0013341		18.5252	9.43214	4.97005		18.5252	0.815866	0.988802		18.5252	1.104	0.114		18.5252	0.0798704	0.0617805
18.5319	-0.177797	-0.260541		18.5319	6.00213	-1.96768		18.5319	0.00770981	0.00170885		18.5319	9.55099	4.9624		18.5319	0.820078	0.987396		18.5319	1.038	0.148		18.5319	0.0767251	0.0661294
18.5385	-0.149473	-0.226555		18.5385	6.033	-1.97911		18.5385	0.00804155	0.00159529		18.5385	9.65395	4.99527		18.5385	0.823727	0.993435		18.5385	1.08	0.171		18.5385	0.0787266	0.0690714
18.5452	-0.156874	-0.264386		18.5452	5.97153	-1.99634		18.5452	0.00738087	0.0014241		18.5452	9.70085	5.02553		18.5452	0.825389	0.998995		18.5452	1.075	0.124		18.5452	0.0784884	0.0630596
18.5519	-0.149121	-0.316211		18.5519	5.98689	-2.01257		18.5519	0.00754601	0.00126284		18.5519	9.76676	4.99369		18.5519	0.827724	0.993146		18.5519	1.122	0.14		18.5519	0.0807282	0.0651062
18.5585	-0.140137	-0.284501		18.5585	6.00803	-1.97841		18.5585	0.00777313	0.00160227		18.5585	9.76334	5.02912		18.5585	0.827603	0.999655		18.5585	1.091	0.116		18.5585	0.0792509	0.0620363
18.5652	-0.120298	-0.304687		18.5652	5.95136	-2.00971		18.5652	0.00716409	0.00129131		18.5652	9.77443	5.031		18.5652	0.827996	1		18.5652	1.081	0.12		18.5652	0.0787743	0.062548
18.5719	-0.171255	-0.310914		18.5719	6.01367	-2.00378		18.5719	0.00783376	0.00135026		18.5719	9.75975	4.99097		18.5719	0.827476	0.992646		18.5719	1.042	0.123		18.5719	0.0769157	0.0629317
18.5785	-0.180876	-0.320863		18.5785	5.99787	-1.94396		18.5785	0.00766401	0.00194454		18.5785	9.72276	4.97183		18.5785	0.826165	0.98913		18.5785	1.016	0.119		18.5785	0.0756767	0.0624201
18.5852	-0.182974	-0.267711		18.5852	5.95119	-1.99423		18.5852	0.00716226	0.00144508		18.5852	9.67806	4.94047		18.5852	0.824581	0.983366		18.5852	1.047	0.144		18.5852	0.077154	0.0656178
18.5918	-0.131655	-0.297609		18.5918	5.95755	-1.98209		18.5918	0.00723061	0.00156566		18.5918	9.62444	4.96478		18.5918	0.822681	0.987833		18.5918	1.024	0.096		18.5918	0.0760579	0.0594781
18.5985	-0.160631	-0.280222		18.5985	5.9212	-2.00386		18.5985	0.00683991	0.00134946		18.5985	9.55706	4.91634		18.5985	0.820293	0.978933		18.5985	1.043	0.123		18.5985	0.0769634	0.0629317
18.6052	-0.168895	-0.295789		18.6052	5.96972	-1.97178		18.6052	0.00736145	0.00166816		18.6052	9.43076	4.85573		18.6052	0.815817	0.967797		18.6052	0.988	0.116		18.6052	0.0743424	0.0620363
18.6118	-0.190723	-0.278227		18.6118	5.94358	-2.0482		18.6118	0.00708054	0.000908859		18.6118	9.33323	4.85682		18.6118	0.812361	0.967999		18.6118	0.993	0.112		18.6118	0.0745806	0.0615247
18.6185	-0.140613	-0.294796		18.6185	5.96788	-1.9478		18.6185	0.00734166	0.00190641		18.6185	9.11953	4.82257		18.6185	0.804788	0.961705		18.6185	1.021	0.127		18.6185	0.075915	0.0634433
18.6252	-0.161748	-0.250515		18.6252	5.91731	-2.02175		18.6252	0.0067981	0.00117164		18.6252	9.0211	4.79615		18.6252	0.801299	0.95685		18.6252	1.004	0.095		18.6252	0.0751048	0.0593502
18.6318	-0.111555	-0.279674		18.6318	5.94812	-1.96554		18.6318	0.00712925	0.00173013		18.6318	8.84685	4.7472		18.6318	0.795124	0.947858		18.6318	1.013	0.122		18.6318	0.0755337	0.0628038
18.6385	-0.151577	-0.286928		18.6385	5.89731	-1.9826		18.6385	0.0065832	0.00156062		18.6385	8.69657	4.69912		18.6385	0.789798	0.939023		18.6385	1.012	0.131		18.6385	0.0754861	0.063955
18.6452	-0.160912	-0.24838		18.6452	5.95269	-2.01049		18.6452	0.0071784	0.00128356		18.6452	8.48639	4.63486		18.6452	0.78235	0.927218		18.6452	0.993	0.136		18.6452	0.0745806	0.0645945
18.6518	-0.206565	-0.259887		18.6518	5.91575	-2.01606		18.6518	0.00678135	0.00122825		18.6518	8.26103	4.58422		18.6518	0.774363	0.917913		18.6518	0.975	0.151		18.6518	0.0737228	0.0665132
18.6585	-0.163391	-0.250089		18.6585	5.90011	-2.00908		18.6585	0.0066133	0.0012975		18.6585	8.07526	4.5266		18.6585	0.76778	0.907328		18.6585	0.994	0.143		18.6585	0.0746283	0.0654899
18.6652	-0.101515	-0.283718		18.6652	5.92855	-1.98176		18.6652	0.00691898	0.00156893		18.6652	7.77284	4.43422		18.6652	0.757063	0.890355		18.6652	0.997	0.116		18.6652	0.0747713	0.0620363
18.6718	-0.149621	-0.296899		18.6718	5.93137	-1.98332		18.6718	0.00694923	0.00155351		18.6718	7.55271	4.39753		18.6718	0.749262	0.883613		18.6718	0.97	0.114		18.6718	0.0734846	0.0617805
18.6785	-0.15	-0.244379		18.6785	5.89194	-1.99137		18.6785	0.00652546	0.00147353		18.6785	7.29659	4.35493		18.6785	0.740185	0.875786		18.6785	0.968	0.118		18.6785	0.0733892	0.0622921
18.6851	-0.132119	-0.255921		18.6851	5.94689	-1.97895		18.6851	0.00711601	0.0015969		18.6851	7.01376	4.31002		18.6851	0.730162	0.867535		18.6851	0.983	0.153		18.6851	0.0741041	0.066769
18.6918	-0.15685	-0.24606		18.6918	5.8938	-2.01538		18.6918	0.00654545	0.00123498		18.6918	6.75746	4.22491		18.6918	0.721079	0.851897		18.6918	0.931	0.127		18.6918	0.071626	0.0634433
18.6985	-0.137109	-0.250973		18.6985	5.9241	-2.009		18.6985	0.00687113	0.00129835		18.6985	6.54448	4.14077		18.6985	0.713532	0.836439		18.6985	0.984	0.137		18.6985	0.0741517	0.0647224
18.7051	-0.156868	-0.214243		18.7051	5.91632	-2.01391		18.7051	0.00678748	0.00124956		18.7051	6.15775	4.08161		18.7051	0.699826	0.825568		18.7051	0.939	0.089		18.7051	0.0720072	0.0585828
18.7118	-0.118235	-0.214994		18.7118	5.95752	-1.98476		18.7118	0.00723029	0.00153917		18.7118	5.87067	4.03984		18.7118	0.689653	0.817895		18.7118	0.958	0.134		18.7118	0.0729127	0.0643387
18.7185	-0.117006	-0.229914		18.7185	5.91072	-1.98632		18.7185	0.00672731	0.0015237		18.7185	5.55247	3.93584		18.7185	0.678376	0.798787		18.7185	0.927	0.12		18.7185	0.0714354	0.062548
18.7251	-0.143861	-0.241938		18.7251	5.87626	-1.97472		18.7251	0.006357	0.00163887		18.7251	5.27544	3.88326		18.7251	0.668558	0.789127		18.7251	0.935	0.15		18.7251	0.0718166	0.0663853
18.7318	-0.146987	-0.211133		18.7318	5.94415	-1.9549		18.7318	0.0070866	0.00183578		18.7318	5.01476	3.80844		18.7318	0.65932	0.775379		18.7318	0.933	0.117		18.7318	0.0717213	0.0621642
18.7385	-0.12215	-0.229886		18.7385	5.89126	-1.99951		18.7385	0.00651822	0.00139264		18.7385	4.67647	3.72766		18.7385	0.647332	0.760539		18.7385	0.912	0.162		18.7385	0.0707205	0.0679202
18.7451	-0.129952	-0.204156		18.7451	5.86463	-2.05706		18.7451	0.00623195	0.000820888		18.7451	4.36502	3.65526		18.7451	0.636295	0.747235		18.7451	0.897	0.15		18.7451	0.0700057	0.0663853
18.7518	-0.11012	-0.21394		18.7518	5.92378	-1.97012		18.7518	0.00686773	0.00168461		18.7518	4.01014	3.55366		18.7518	0.623718	0.728569		18.7518	0.908	0.099		18.7518	0.0705299	0.0598619
18.7584	-0.0722284	-0.21897		18.7584	5.91523	-2.02819		18.7584	0.00677577	0.00110769		18.7584	3.68274	3.4898		18.7584	0.612116	0.716837		18.7584	0.878	0.141		18.7584	0.0691003	0.0652341
18.7651	-0.0710057	-0.19116		18.7651	5.92114	-1.99668		18.7651	0.00683929	0.00142078		18.7651	3.37011	3.42971		18.7651	0.601036	0.705797		18.7651	0.936	0.157		18.7651	0.0718643	0.0672806
18.7718	-0.0928741	-0.165149		18.7718	5.84389	-1.98381		18.7718	0.00600909	0.00154856		18.7718	3.0161	3.33343		18.7718	0.588491	0.688107		18.7718	0.891	0.153		18.7718	0.0697198	0.066769
18.7784	-0.112886	-0.228634		18.7784	5.86291	-2.05574		18.7784	0.00621348	0.000833976		18.7784	2.73171	3.28604		18.7784	0.578412	0.679399		18.7784	0.853	0.172		18.7784	0.0679089	0.0691993
18.7851	-0.0990801	-0.229994		18.7851	5.89269	-1.97917		18.7851	0.00653352	0.00159472		18.7851	2.45166	3.21335		18.7851	0.568488	0.666044		18.7851	0.911	0.17		18.7851	0.0706729	0.0689435
18.7918	-0.0950218	-0.185245		18.7918	5.86981	-2.02169		18.7918	0.00628768	0.00117229		18.7918	2.06759	3.11261		18.7918	0.554877	0.647536		18.7918	0.868	0.125		18.7918	0.0686237	0.0631875
18.7984	-0.104946	-0.192956		18.7984	5.86441	-1.97058		18.7984	0.00622957	0.00168003		18.7984	1.74161	3.04212		18.7984	0.543325	0.634584		18.7984	0.853	0.146		18.7984	0.0679089	0.0658736
18.8051	-0.0662567	-0.259559		18.8051	5.83289	-1.99249		18.8051	0.00589081	0.00146237		18.8051	1.41516	2.95889		18.8051	0.531756	0.619293		18.8051	0.895	0.13		18.8051	0.0699104	0.0638271
18.8118	-0.0938557	-0.22717		18.8118	5.86477	-1.97282		18.8118	0.00623349	0.00165781		18.8118	1.08406	2.88246		18.8118	0.520022	0.60525		18.8118	0.899	0.17		18.8118	0.070101	0.0689435
18.8184	-0.0611606	-0.168287		18.8184	5.91645	-1.99686		18.8184	0.00678894	0.00141893		18.8184	0.798878	2.80073		18.8184	0.509916	0.590234		18.8184	0.896	0.13		18.8184	0.0699581	0.0638271
18.8251	-0.0659757	-0.181932		18.8251	5.83361	-1.97582		18.8251	0.00589861	0.00162795		18.8251	0.437809	2.77697		18.8251	0.49712	0.585868		18.8251	0.865	0.121		18.8251	0.0684807	0.0626759
18.8318	-0.0580366	-0.156119		18.8318	5.87275	-2.02315		18.8318	0.00631925	0.00115782		18.8318	0.174747	2.67292		18.8318	0.487798	0.566751		18.8318	0.816	0.147		18.8318	0.0661456	0.0660015
18.8384	-0.0798993	-0.173918		18.8384	5.92196	-2.00028		18.8384	0.00684814	0.00138495		18.8384	-0.175084	2.61929		18.8384	0.4754	0.556898		18.8384	0.857	0.146		18.8384	0.0680995	0.0658736
18.8451	-0.0819908	-0.194904		18.8451	5.8703	-2.00423		18.8451	0.00629294	0.00134577		18.8451	-0.479595	2.52622		18.8451	0.464609	0.539798		18.8451	0.895	0.154		18.8451	0.0699104	0.0668969
18.8517	-0.115844	-0.211922		18.8517	5.91602	-2.00523		18.8517	0.00678427	0.00133584		18.8517	-0.776987	2.46941		18.8517	0.454069	0.529361		18.8517	0.891	0.146		18.8517	0.0697198	0.0658736
18.8584	-0.0463006	-0.171176		18.8584	5.8624	-2.005		18.8584	0.00620796	0.00133809		18.8584	-1.11015	2.35805		18.8584	0.442263	0.508901		18.8584	0.844	0.153		18.8584	0.06748	0.066769
18.8651	-0.0708927	-0.182948		18.8651	5.88326	-1.95962		18.8651	0.00643223	0.00178889		18.8651	-1.40325	2.35204		18.8651	0.431876	0.507797		18.8651	0.864	0.144		18.8651	0.0684331	0.0656178
18.8717	-0.0660215	-0.177026		18.8717	5.88223	-1.9864		18.8717	0.00642109	0.00152292		18.8717	-1.63031	2.28407		18.8717	0.423829	0.495308		18.8717	0.901	0.148		18.8717	0.0701963	0.0661294
18.8784	-0.069984	-0.2019		18.8784	5.88445	-1.98177		18.8784	0.00644501	0.00156884		18.8784	-1.99326	2.19963		18.8784	0.410967	0.479793		18.8784	0.868	0.13		18.8784	0.0686237	0.0638271
18.8851	-0.0620321	-0.176104		18.8851	5.83862	-1.96974		18.8851	0.00595246	0.00168843		18.8851	-2.25614	2.15673		18.8851	0.40165	0.471911		18.8851	0.864	0.131		18.8851	0.0684331	0.063955
18.8917	-0.0420801	-0.16604		18.8917	5.86908	-1.98672		18.8917	0.00627974	0.00151973		18.8917	-2.55038	2.08511		18.8917	0.391223	0.458754		18.8917	0.882	0.154		18.8917	0.0692909	0.0668969
18.8984	-0.0499794	-0.187943		18.8984	5.8319	-1.99503		18.8984	0.00588016	0.00143709		18.8984	-2.77745	2.0035		18.8984	0.383176	0.443759		18.8984	0.85	0.17		18.8984	0.0677659	0.0689435
18.9051	-0.00912904	-0.179028		18.9051	5.78284	-1.99668		18.9051	0.0053529	0.00142077		18.9051	-3.08369	1.94449		18.9051	0.372323	0.432917		18.9051	0.866	0.19		18.9051	0.0685284	0.0715017
18.9117	-0.0219814	-0.125077		18.9117	5.82492	-1.96163		18.9117	0.00580513	0.00176897		18.9117	-3.35683	1.88831		18.9117	0.362644	0.422595		18.9117	0.872	0.153		18.9117	0.0688143	0.066769
18.9184	-0.00502433	-0.146969		18.9184	5.85459	-2.02445		18.9184	0.00612404	0.00114485		18.9184	-3.62016	1.83518		18.9184	0.353311	0.412835		18.9184	0.869	0.141		18.9184	0.0686714	0.0652341
18.9251	0.0109771	-0.17496		18.9251	5.84555	-1.98701		18.9251	0.00602686	0.00151683		18.9251	-3.89754	1.75054		18.9251	0.343481	0.397284		18.9251	0.858	0.118		18.9251	0.0681472	0.0622921
18.9317	0.0189863	-0.167014		18.9317	5.88645	-2.02755		18.9317	0.00646653	0.00111404		18.9317	-4.13336	1.68947		18.9317	0.335125	0.386063		18.9317	0.842	0.172		18.9317	0.0673847	0.0691993
18.9384	0.00903432	-0.193907		18.9384	5.879	-2.02222		18.9384	0.00638641	0.00116696		18.9384	-4.32208	1.61326		18.9384	0.328437	0.372061		18.9384	0.825	0.15		18.9384	0.0665745	0.0663853
18.9451	-0.0588247	-0.133157		18.9451	5.82999	-2.0122		18.9451	0.00585967	0.00126658		18.9451	-4.57715	1.60329		18.9451	0.319397	0.37023		18.9451	0.846	0.147		18.9451	0.0675753	0.0660015
18.9517	-0.0280621	-0.154956		18.9517	5.85738	-2.0042		18.9517	0.00615403	0.00134606		18.9517	-4.81694	1.55415		18.9517	0.310899	0.3612		18.9517	0.857	0.146		18.9517	0.0680995	0.0658736
18.9584	-0.0379857	-0.142019		18.9584	5.8393	-1.97414		18.9584	0.00595969	0.00164464		18.9584	-5.00603	1.45722		18.9584	0.304198	0.343391		18.9584	0.849	0.158		18.9584	0.0677183	0.0674085
18.965	-0.0210146	-0.11902		18.965	5.89101	-2.01186		18.965	0.00651549	0.00126997		18.965	-5.27838	1.4051		18.965	0.294547	0.333816		18.965	0.808	0.159		18.965	0.0657644	0.0675365
18.9717	-0.0319969	-0.12		18.9717	5.85872	-1.94596		18.9717	0.00616845	0.00192461		18.9717	-5.49799	1.40683		18.9717	0.286764	0.334134		18.9717	0.849	0.149		18.9717	0.0677183	0.0662574
18.9784	-0.0690106	-0.123001		18.9784	5.85932	-1.96803		18.9784	0.00617494	0.00170541		18.9784	-5.73142	1.36576		18.9784	0.278492	0.326588		18.9784	0.837	0.187		18.9784	0.0671464	0.0711179
18.985	-0.0409759	-0.159031		18.985	5.85265	-1.9758		18.985	0.00610321	0.0016282		18.985	-5.8859	1.31218		18.985	0.273017	0.316743		18.985	0.834	0.154		18.985	0.0670034	0.0668969
18.9917	-0.0680387	-0.143979		18.9917	5.85155	-1.97277		18.9917	0.00609138	0.00165824		18.9917	-6.09844	1.29368		18.9917	0.265485	0.313344		18.9917	0.849	0.124		18.9917	0.0677183	0.0630596
18.9984	-0.0369379	-0.168048		18.9984	5.84222	-1.98645		18.9984	0.00599108	0.00152237		18.9984	-6.34815	1.24016		18.9984	0.256635	0.303511		18.9984	0.838	0.172		18.9984	0.0671941	0.0691993
19.005	-0.0480284	-0.161985		19.005	5.87093	-1.95095		19.005	0.00629964	0.00187503		19.005	-6.52047	1.19089		19.005	0.250529	0.29446		19.005	0.812	0.15		19.005	0.065955	0.0663853
19.0117	-0.0199118	-0.118865		19.0117	5.82683	-1.99005		19.0117	0.00582567	0.00148659		19.0117	-6.71361	1.14475		19.0117	0.243684	0.285982		19.0117	0.835	0.158		19.0117	0.0670511	0.0674085
19.0184	-0.0139777	-0.120004		19.0184	5.8144	-1.94848		19.0184	0.00569215	0.0018996		19.0184	-6.88077	1.07851		19.0184	0.23776	0.273812		19.0184	0.849	0.15		19.0184	0.0677183	0.0663853
19.025	0.00407732	-0.115983		19.025	5.86455	-1.99175		19.025	0.00623111	0.00146972		19.025	-7.05487	1.05492		19.025	0.231591	0.269476		19.025	0.816	0.16		19.025	0.0661456	0.0676644
19.0317	-0.0211217	-0.116		19.0317	5.87315	-1.95683		19.0317	0.00632353	0.00181669		19.0317	-7.23342	1.04618		19.0317	0.225263	0.267871		19.0317	0.789	0.184		19.0317	0.0648589	0.0707342
19.0384	0.0191487	-0.103955		19.0384	5.91535	-2.01838		19.0384	0.00677708	0.00120516		19.0384	-7.37784	0.975634		19.0384	0.220145	0.25491		19.0384	0.859	0.18		19.0384	0.0681948	0.0702226
19.045	-0.0442706	-0.12509		19.045	5.85918	-1.96386		19.045	0.00617336	0.00174685		19.045	-7.52671	0.968178		19.045	0.214869	0.25354		19.045	0.835	0.163		19.045	0.0670511	0.0680481
19.0517	-0.0359611	-0.144093		19.0517	5.80422	-1.93153		19.0517	0.00558275	0.00206803		19.0517	-7.72674	0.921293		19.0517	0.20778	0.244926		19.0517	0.817	0.158		19.0517	0.0661933	0.0674085
19.0583	-0.0390163	-0.141989		19.0583	5.8074	-1.96603		19.0583	0.00561689	0.00172528		19.0583	-7.8793	0.881286		19.0583	0.202374	0.237575		19.0583	0.819	0.163		19.0583	0.0662886	0.0680481
19.065	-0.0249158	-0.137976		19.065	5.84213	-1.97082		19.065	0.00599015	0.0016777		19.065	-8.06463	0.844261		19.065	0.195806	0.230773		19.065	0.774	0.14		19.065	0.0641441	0.0651062
19.0717	-0.00386168	-0.128941		19.0717	5.86545	-1.96655		19.0717	0.00624082	0.00172013		19.0717	-8.17635	0.788876		19.0717	0.191847	0.220597		19.0717	0.812	0.148		19.0717	0.065955	0.0661294
19.0783	-0.023136	-0.0917351		19.0783	5.79005	-1.96455		19.0783	0.00543038	0.00174		19.0783	-8.28251	0.781198		19.0783	0.188085	0.219186		19.0783	0.768	0.149		19.0783	0.0638582	0.0662574
19.085	-0.0260232	-0.130294		19.085	5.86804	-1.95764		19.085	0.00626866	0.00180864		19.085	-8.49501	0.738424		19.085	0.180554	0.211327		19.085	0.801	0.145		19.085	0.0654308	0.0657457
19.0917	-0.0219668	-0.125967		19.0917	5.85845	-1.97495		19.0917	0.00616559	0.00163659		19.0917	-8.62012	0.733127		19.0917	0.17612	0.210354		19.0917	0.835	0.147		19.0917	0.0670511	0.0660015
19.0983	-0.00283133	-0.101787		19.0983	5.86905	-2.01618		19.0983	0.00627942	0.00122701		19.0983	-8.74122	0.729125		19.0983	0.171829	0.209619		19.0983	0.844	0.147		19.0983	0.06748	0.0660015
19.105	-0.0393505	-0.122195		19.105	5.90503	-1.99696		19.105	0.00666619	0.00141798		19.105	-8.87687	0.698941		19.105	0.167021	0.204073		19.105	0.799	0.126		19.105	0.0653355	0.0633154
19.1117	-0.0703551	-0.0916564		19.1117	5.8808	-1.99286		19.1117	0.00640572	0.00145874		19.1117	-8.97619	0.664974		19.1117	0.163501	0.197832		19.1117	0.774	0.151		19.1117	0.0641441	0.0665132
19.1183	-0.0548282	-0.0970573		19.1183	5.90489	-1.94485		19.1183	0.00666466	0.00193569		19.1183	-9.11985	0.598919		19.1183	0.158411	0.185696		19.1183	0.807	0.146		19.1183	0.0657167	0.0658736
19.125	-0.0297136	-0.0798053		19.125	5.85431	-1.94663		19.125	0.006121	0.00191801		19.125	-9.21142	0.595057		19.125	0.155165	0.184987		19.125	0.841	0.151		19.125	0.067337	0.0665132
19.1323	0.00641237	-0.109332		19.1323	5.85194	-1.95169		19.1323	0.00609558	0.00186775		19.1323	-9.38787	0.567802		19.1323	0.148912	0.179979		19.1323	0.807	0.148		19.1323	0.0657167	0.0661294
19.1383	-0.0161936	-0.11011		19.1383	5.86462	-1.96825		19.1383	0.00623182	0.00170318		19.1383	-9.47322	0.518869		19.1383	0.145888	0.170989		19.1383	0.771	0.129		19.1383	0.0640011	0.0636992
19.145	-0.0109605	-0.101895		19.145	5.8177	-1.95662		19.145	0.00572759	0.00181877		19.145	-9.52055	0.533677		19.145	0.14421	0.173709		19.145	0.779	0.185		19.145	0.0643824	0.0708621
19.1516	0.0113024	-0.119234		19.1516	5.88509	-1.96539		19.1516	0.00645189	0.00173164		19.1516	-9.6155	0.504782		19.1516	0.140845	0.168401		19.1516	0.807	0.168		19.1516	0.0657167	0.0686876
19.1583	-0.0681168	-0.147401		19.1583	5.84567	-1.96893		19.1583	0.00602821	0.00169647		19.1583	-9.78056	0.490372		19.1583	0.134996	0.165753		19.1583	0.809	0.133		19.1583	0.065812	0.0642108
19.165	-0.0375682	-0.116553		19.165	5.85839	-1.98032		19.165	0.00616492	0.00158329		19.165	-9.82491	0.469559		19.165	0.133424	0.161929		19.165	0.768	0.141		19.165	0.0638582	0.0652341
19.1716	-0.0481403	-0.128154		19.1716	5.8927	-1.962		19.1716	0.00653367	0.00176533		19.1716	-9.96985	0.417487		19.1716	0.128288	0.152362		19.1716	0.804	0.169		19.1716	0.0655738	0.0688156
19.1783	-0.0469837	-0.128		19.1783	5.88723	-1.965		19.1783	0.0064749	0.00173548		19.1783	-10.0392	0.392632		19.1783	0.125829	0.147795		19.1783	0.746	0.145		19.1783	0.0628098	0.0657457
19.185	-0.047	-0.0995269		19.185	5.91045	-1.9724		19.185	0.00672437	0.00166193		19.185	-10.1325	0.375448		19.185	0.122523	0.144638		19.185	0.766	0.144		19.185	0.0637629	0.0656178
19.1916	-0.098876	-0.0613473		19.1916	5.87017	-1.9364		19.1916	0.00629148	0.00201959		19.1916	-10.242	0.375		19.1916	0.118642	0.144556		19.1916	0.808	0.159		19.1916	0.0657644	0.0675365
19.1983	-0.0227073	-0.0864192		19.1983	5.8548	-1.92326		19.1983	0.00612627	0.00215013		19.1983	-10.2975	0.35068		19.1983	0.116675	0.140087		19.1983	0.769	0.14		19.1983	0.0639058	0.0651062
19.205	-0.0535149	-0.0809112		19.205	5.89724	-1.9159		19.205	0.00658245	0.0022233		19.205	-10.3642	0.330538		19.205	0.114313	0.136387		19.205	0.758	0.146		19.205	0.0633816	0.0658736
19.2116	-0.0479084	-0.110532		19.2116	5.88498	-1.94009		19.2116	0.00645067	0.00198294		19.2116	-10.4273	0.342657		19.2116	0.112075	0.138614		19.2116	0.772	0.143		19.2116	0.0640488	0.0654899
19.2183	-0.0948431	-0.12222		19.2183	5.89151	-1.88922		19.2183	0.00652086	0.0024883		19.2183	-10.5312	0.316711		19.2183	0.108393	0.133846		19.2183	0.767	0.145		19.2183	0.0638105	0.0657457
19.2249	-0.0858488	-0.129132		19.2249	5.88014	-1.92936		19.2249	0.00639862	0.00208958		19.2249	-10.5603	0.311129		19.2249	0.107363	0.132821		19.2249	0.769	0.136		19.2249	0.0639058	0.0645945
19.2316	-0.0809012	-0.122881		19.2316	5.87214	-1.93016		19.2316	0.00631264	0.00208156		19.2316	-10.637	0.305151		19.2316	0.104644	0.131723		19.2316	0.775	0.111		19.2316	0.0641918	0.0613968
19.2383	-0.0779468	-0.143355		19.2383	5.90848	-1.9524		19.2383	0.00670328	0.00186067		19.2383	-10.7393	0.26799		19.2383	0.101019	0.124895		19.2383	0.778	0.122		19.2383	0.0643347	0.0628038
19.2449	-0.119787	-0.082868		19.2449	5.89584	-1.96894		19.2449	0.0065674	0.00169629		19.2449	-10.8113	0.208478		19.2449	0.0984697	0.113961		19.2449	0.769	0.107		19.2449	0.0639058	0.0608851
19.2516	-0.113901	-0.0789012		19.2516	5.87236	-1.92927		19.2516	0.00631502	0.00209047		19.2516	-10.8706	0.212856		19.2516	0.0963672	0.114765		19.2516	0.709	0.139		19.2516	0.0610465	0.0649783
19.2583	-0.095634	-0.091244		19.2583	5.93491	-1.9705		19.2583	0.0069873	0.00168085		19.2583	-10.9374	0.197376		19.2583	0.0939982	0.111921		19.2583	0.73	0.122		19.2583	0.0620473	0.0628038
19.2649	-0.105188	-0.0807909		19.2649	5.94864	-1.8987		19.2649	0.0071349	0.00239418		19.2649	-10.9957	0.183321		19.2649	0.0919341	0.109339		19.2649	0.741	0.161		19.2649	0.0625715	0.0677923
19.2716	-0.1397	-0.0881442		19.2716	5.91936	-1.94796		19.2716	0.00682016	0.00190474		19.2716	-11.0537	0.165402		19.2716	0.0898775	0.106046		19.2716	0.765	0.123		19.2716	0.0637152	0.0629317
19.2783	-0.109385	-0.082894		19.2783	5.98191	-1.93977		19.2783	0.00749244	0.00198616		19.2783	-11.1176	0.166956		19.2783	0.0876129	0.106332		19.2783	0.785	0.136		19.2783	0.0646683	0.0645945
19.2849	-0.135544	-0.102414		19.2849	5.98825	-1.91905		19.2849	0.00756059	0.00219195		19.2849	-11.1816	0.158191		19.2849	0.0853435	0.104722		19.2849	0.788	0.097		19.2849	0.0648113	0.059606
19.2916	-0.133978	-0.107112		19.2916	5.93325	-1.90821		19.2916	0.00696948	0.00229964		19.2916	-11.2584	0.147227		19.2916	0.082623	0.102707		19.2916	0.798	0.081		19.2916	0.0652878	0.0575595
19.2983	-0.138092	-0.0977938		19.2983	5.92821	-1.92086		19.2983	0.00691535	0.00217404		19.2983	-11.2492	0.147		19.2983	0.0829487	0.102665		19.2983	0.8	0.131		19.2983	0.0653831	0.063955
19.3049	-0.120601	-0.105164		19.3049	5.96427	-1.93009		19.3049	0.00730283	0.00208232		19.3049	-11.351	0.144058		19.3049	0.0793427	0.102125		19.3049	0.802	0.11		19.3049	0.0654785	0.0612689
19.3116	-0.154794	-0.06711		19.3116	5.98264	-1.92061		19.3116	0.00750032	0.00217652		19.3116	-11.3824	0.106718		19.3116	0.0782279	0.0952645		19.3116	0.8	0.134		19.3116	0.0653831	0.0643387
19.3182	-0.123261	-0.0546798		19.3182	5.98539	-1.86655		19.3182	0.00752988	0.00271352		19.3182	-11.3859	0.137414		19.3182	0.0781034	0.100904		19.3182	0.779	0.092		19.3182	0.0643824	0.0589665
19.3249	-0.138353	-0.0508992		19.3249	6.02345	-1.90535		19.3249	0.00793891	0.00232805		19.3249	-11.443	0.119337		19.3249	0.0760825	0.097583		19.3249	0.796	0.149		19.3249	0.0651925	0.0662574
19.3316	-0.201598	-0.100237		19.3316	5.97538	-1.89138		19.3316	0.00742226	0.00246685		19.3316	-11.4705	0.0963952		19.3316	0.0751056	0.0933679		19.3316	0.818	0.099		19.3316	0.0662409	0.0598619
19.3382	-0.206158	-0.095921		19.3382	6.00394	-1.88807		19.3382	0.00772925	0.00249975		19.3382	-11.5271	0.108784		19.3382	0.0731027	0.0956441		19.3382	0.765	0.086		19.3382	0.0637152	0.058199
19.3449	-0.21319	-0.0826463		19.3449	6.03698	-1.89023		19.3449	0.00808437	0.00247828		19.3449	-11.5949	0.053882		19.3449	0.0706973	0.085557		19.3449	0.765	0.107		19.3449	0.0637152	0.0608851
19.3516	-0.192444	-0.108694		19.3516	6.04603	-1.8863		19.3516	0.00818163	0.00251736		19.3516	-11.5615	0.122922		19.3516	0.0718809	0.0982417		19.3516	0.812	0.082		19.3516	0.065955	0.0576874
19.3582	-0.150838	-0.11417		19.3582	6.06521	-1.85985		19.3582	0.00838774	0.0027801		19.3582	-11.6486	0.0905349		19.3582	0.0687953	0.0922912		19.3582	0.784	0.112		19.3582	0.0646207	0.0615247
19.3649	-0.208591	-0.105769		19.3649	6.03631	-1.86623		19.3649	0.00807711	0.0027167		19.3649	-11.6392	0.0575009		19.3649	0.0691296	0.0862219		19.3649	0.787	0.129		19.3649	0.0647636	0.0636992
19.3716	-0.189499	-0.0946755		19.3716	6.07682	-1.89935		19.3716	0.00851249	0.00238773		19.3716	-11.6607	0.102328		19.3716	0.0683673	0.094458		19.3716	0.775	0.127		19.3716	0.0641918	0.0634433
19.3782	-0.117895	-0.0764588		19.3782	6.08359	-1.88064		19.3782	0.0085853	0.00257355		19.3782	-11.6945	0.124691		19.3782	0.0671678	0.0985667		19.3782	0.781	0.114		19.3782	0.0644777	0.0617805
19.3849	-0.146797	-0.091429		19.3849	6.07976	-1.81748		19.3849	0.00854415	0.00320109		19.3849	-11.7532	0.0717268		19.3849	0.0650882	0.0888356		19.3849	0.775	0.07		19.3849	0.0641918	0.0561525
19.3916	-0.175905	-0.0652196		19.3916	6.03667	-1.86219		19.3916	0.00808103	0.00275693		19.3916	-11.7461	0.0719871		19.3916	0.0653399	0.0888834		19.3916	0.735	0.104		19.3916	0.0622856	0.0605014
19.3982	-0.170873	-0.113462		19.3982	6.08458	-1.8795		19.3982	0.0085959	0.00258491		19.3982	-11.8023	0.0927414		19.3982	0.0633485	0.0926966		19.3982	0.787	0.089		19.3982	0.0647636	0.0585828
19.4049	-0.192686	-0.102706		19.4049	6.13388	-1.85398		19.4049	0.00912578	0.00283846		19.4049	-11.804	0.060378		19.4049	0.0632886	0.0867505		19.4049	0.803	0.108		19.4049	0.0655261	0.061013
19.4115	-0.22403	-0.13193		19.4115	6.16999	-1.81472		19.4115	0.00951391	0.00322853		19.4115	-11.8109	0.0778041		19.4115	0.0630428	0.0899522		19.4115	0.76	0.072		19.4115	0.0634769	0.0564083
19.4182	-0.220932	-0.105155		19.4182	6.20676	-1.83784		19.4182	0.00990903	0.0029988		19.4182	-11.8367	0.0542474		19.4182	0.0621282	0.0856241		19.4182	0.786	0.062		19.4182	0.064716	0.0551292
19.4249	-0.1879	-0.0687629		19.4249	6.18563	-1.83747		19.4249	0.00968199	0.00300244		19.4249	-11.9014	0.0381558		19.4249	0.0598376	0.0826676		19.4249	0.777	0.091		19.4249	0.0642871	0.0588386
19.4315	-0.202454	-0.100013		19.4315	6.20406	-1.84441		19.4315	0.00988007	0.00293349		19.4315	-11.8495	0.0449359		19.4315	0.0616762	0.0839133		19.4315	0.781	0.102		19.4315	0.0644777	0.0602456
19.4382	-0.22581	-0.111423		19.4382	6.17875	-1.83187		19.4382	0.00960798	0.00305807		19.4382	-11.9263	0.0539201		19.4382	0.0589537	0.085564		19.4382	0.769	0.133		19.4382	0.0639058	0.0642108
19.4449	-0.215647	-0.0579991		19.4449	6.25121	-1.83028		19.4449	0.0103868	0.00307391		19.4449	-11.9469	0.0649464		19.4449	0.0582239	0.0875898		19.4449	0.761	0.127		19.4449	0.0635246	0.0634433
19.4515	-0.260638	-0.0745332		19.4515	6.22065	-1.80374		19.4515	0.0100584	0.00333758		19.4515	-11.9182	0.0510842		19.4515	0.059242	0.0850429		19.4515	0.818	0.098		19.4515	0.0662409	0.0597339
19.4582	-0.235124	-0.074		19.4582	6.27237	-1.7904		19.4582	0.0106142	0.00347013		19.4582	-11.9806	0.070874		19.4582	0.0570296	0.0886789		19.4582	0.812	0.088		19.4582	0.065955	0.0584548
19.4649	-0.177867	-0.0874951		19.4649	6.27662	-1.78038		19.4649	0.0106599	0.00356966		19.4649	-11.9631	0.0739811		19.4649	0.0576494	0.0892498		19.4649	0.837	0.04		19.4649	0.0671464	0.0523152
19.4715	-0.253664	-0.0537995		19.4715	6.29751	-1.74959		19.4715	0.0108844	0.00387551		19.4715	-11.958	0.05811		19.4715	0.0578294	0.0863338		19.4715	0.855	0.092		19.4715	0.0680042	0.0589665
19.4782	-0.290491	-0.112158		19.4782	6.34377	-1.77581		19.4782	0.0113816	0.00361501		19.4782	-12.0087	0.0649639		19.4782	0.0560326	0.087593		19.4782	0.818	0.084		19.4782	0.0662409	0.0579432
19.4848	-0.249509	-0.0902546		19.4848	6.36247	-1.75219		19.4848	0.0115826	0.00384967		19.4848	-12.0349	0.0719639		19.4848	0.0551066	0.0888792		19.4848	0.751	0.113		19.4848	0.063048	0.0616526
19.4915	-0.231255	-0.0670977		19.4915	6.3669	-1.74486		19.4915	0.0116302	0.00392249		19.4915	-12.044	0.0690155		19.4915	0.0547845	0.0883374		19.4915	0.784	0.072		19.4915	0.0646207	0.0564083
19.4982	-0.260059	-0.0763139		19.4982	6.44532	-1.72476		19.4982	0.012473	0.00412224		19.4982	-12.043	0.0650206		19.4982	0.0548182	0.0876035		19.4982	0.851	0.05		19.4982	0.0678136	0.0535943
19.5048	-0.301609	-0.122765		19.5048	6.47202	-1.73518		19.5048	0.01276	0.00401871		19.5048	-12.0659	0.0769381		19.5048	0.0540074	0.0897931		19.5048	0.83	0.048		19.5048	0.0668128	0.0533384
19.5115	-0.244921	-0.104372		19.5115	6.55299	-1.74142		19.5115	0.0136302	0.00395676		19.5115	-12.0879	0.032232		19.5115	0.0532276	0.0815792		19.5115	0.844	0.041		19.5115	0.06748	0.0524431
19.5182	-0.306236	-0.105		19.5182	6.55503	-1.70082		19.5182	0.0136521	0.00436003		19.5182	-12.091	0.0668196		19.5182	0.0531179	0.087934		19.5182	0.889	0.034		19.5182	0.0696245	0.0515477
19.5248	-0.264509	-0.101882		19.5248	6.56562	-1.71888		19.5248	0.013766	0.0041806		19.5248	-12.1347	0.0361774		19.5248	0.0515669	0.0823041		19.5248	0.892	0.065		19.5248	0.0697674	0.0555129
19.5315	-0.298216	-0.0822546		19.5315	6.60622	-1.69748		19.5315	0.0142023	0.00439327		19.5315	-12.1072	0.0409685		19.5315	0.052544	0.0831844		19.5315	0.893	0.096		19.5315	0.0698151	0.0594781
19.5381	-0.273098	-0.0923531		19.5381	6.68441	-1.72075		19.5381	0.0150427	0.00416205		19.5381	-12.114	0.0499382		19.5381	0.0523039	0.0848324		19.5381	0.863	0.071		19.5381	0.0683854	0.0562804
19.5448	-0.31453	-0.0774507		19.5448	6.69269	-1.65157		19.5448	0.0151317	0.00484937		19.5448	-12.115	0.0996279		19.5448	0.052267	0.0939618		19.5448	0.869	0.089		19.5448	0.0686714	0.0585828
19.5515	-0.314039	-0.0946277		19.5515	6.74849	-1.61338		19.5515	0.0157314	0.00522874		19.5515	-12.1299	0.0851202		19.5515	0.0517395	0.0912964		19.5515	0.9	0.074		19.5515	0.0701487	0.0566641
19.5581	-0.323353	-0.0815292		19.5581	6.76046	-1.66621		19.5581	0.01586	0.00470393		19.5581	-12.1399	0.0493091		19.5581	0.0513838	0.0847168		19.5581	0.919	0.082		19.5581	0.0710541	0.0576874
19.5648	-0.315725	-0.10902		19.5648	6.87328	-1.61603		19.5648	0.0170726	0.00520249		19.5648	-12.1232	0.0499908		19.5648	0.0519777	0.0848421		19.5648	0.94	0.089		19.5648	0.0720549	0.0585828
19.5714	-0.337824	-0.102804		19.5714	6.91026	-1.55857		19.5714	0.01747	0.00577331		19.5714	-12.1388	0.0846594		19.5714	0.0514218	0.0912117		19.5714	0.914	0.046		19.5714	0.0708159	0.0530826
19.5781	-0.275685	-0.0728623		19.5781	6.96437	-1.6006		19.5781	0.0180516	0.00535571		19.5781	-12.1311	0.0721339		19.5781	0.0516968	0.0889104		19.5781	0.925	0.075		19.5781	0.0713401	0.056792
19.5848	-0.307099	-0.10102		19.5848	6.98777	-1.6098		19.5848	0.018303	0.00526434		19.5848	-12.1696	0.0710109		19.5848	0.0503327	0.0887041		19.5848	0.978	0.093		19.5848	0.0738658	0.0590944
19.5914	-0.320549	-0.101039		19.5914	7.06978	-1.55151		19.5914	0.0191845	0.00584341		19.5914	-12.1344	0.0749542		19.5914	0.0515788	0.0894286		19.5914	0.956	0.038		19.5914	0.0728174	0.0520593
19.5981	-0.34702	-0.0926861		19.5981	7.13438	-1.52377		19.5981	0.0198788	0.006119		19.5981	-12.1824	0.108591		19.5981	0.0498778	0.0956087		19.5981	0.985	0.104		19.5981	0.0741994	0.0605014
19.6047	-0.325227	-0.112734		19.6047	7.14612	-1.49895		19.6047	0.020005	0.00636564		19.6047	-12.1854	0.10253		19.6047	0.049771	0.0944951		19.6047	1.005	0.097		19.6047	0.0751525	0.059606
19.6114	-0.355066	-0.112		19.6114	7.2889	-1.52225		19.6114	0.0215395	0.00613409		19.6114	-12.1575	0.0921553		19.6114	0.0507606	0.0925889		19.6114	0.976	0.076		19.6114	0.0737705	0.0569199
19.6181	-0.369562	-0.102663		19.6181	7.32754	-1.52763		19.6181	0.0219548	0.00608074		19.6181	-12.1521	0.114664		19.6181	0.0509529	0.0967245		19.6181	1.033	0.061		19.6181	0.0764868	0.0550013
19.6247	-0.370037	-0.127886		19.6247	7.37536	-1.50999		19.6247	0.0224688	0.00625599		19.6247	-12.155	0.0943185		19.6247	0.0508508	0.0929864		19.6247	1.07	0.079		19.6247	0.0782501	0.0573037
19.6314	-0.378291	-0.131145		19.6314	7.42313	-1.42553		19.6314	0.0229822	0.00709503		19.6314	-12.1363	0.127465		19.6314	0.0515119	0.0990763		19.6314	1.05	0.037		19.6314	0.077297	0.0519314
19.638	-0.37075	-0.131		19.638	7.51543	-1.44077		19.638	0.0239741	0.00694364		19.638	-12.1557	0.105375		19.638	0.0508253	0.0950178		19.638	1.075	0.052		19.638	0.0784884	0.0538501
19.6447	-0.346155	-0.110296		19.6447	7.62891	-1.42254		19.6447	0.0251939	0.00712474		19.6447	-12.1707	0.0745235		19.6447	0.0502912	0.0893494		19.6447	1.146	0.126		19.6447	0.0818719	0.0633154
19.6514	-0.343896	-0.0789264		19.6514	7.67779	-1.44691		19.6514	0.0257191	0.00688267		19.6514	-12.1415	0.109351		19.6514	0.0513262	0.0957483		19.6514	1.169	0.101		19.6514	0.082968	0.0601177
19.658	-0.345034	-0.109988		19.658	7.78443	-1.38647		19.658	0.0268653	0.00748309		19.658	-12.14	0.0815558		19.658	0.0513801	0.0906415		19.658	1.224	0.056		19.658	0.085589	0.0543617
19.6647	-0.398741	-0.148272		19.6647	7.84046	-1.29893		19.6647	0.0274675	0.00835284		19.6647	-12.14	0.114348		19.6647	0.0513808	0.0966663		19.6647	1.208	0.062		19.6647	0.0848265	0.0551292
19.6713	-0.357749	-0.123243		19.6713	7.95478	-1.33785		19.6713	0.0286962	0.00796612		19.6713	-12.1488	0.108134		19.6713	0.051068	0.0955247		19.6713	1.228	0.07		19.6713	0.0857796	0.0561525
19.678	-0.391003	-0.130194		19.678	8.02054	-1.2923		19.678	0.0294029	0.00841867		19.678	-12.1147	0.108981		19.678	0.0522784	0.0956802		19.678	1.285	0.069		19.678	0.088496	0.0560246
19.6847	-0.408572	-0.127936		19.6847	8.1609	-1.27794		19.6847	0.0309115	0.00856137		19.6847	-12.1258	0.127625		19.6847	0.0518854	0.0991057		19.6847	1.305	0.082		19.6847	0.0894491	0.0576874
19.6913	-0.375002	-0.141406		19.6913	8.17981	-1.24522		19.6913	0.0311147	0.00888637		19.6913	-12.1064	0.147605		19.6913	0.0525717	0.102777		19.6913	1.348	0.061		19.6913	0.0914983	0.0550013
19.698	-0.413092	-0.117302		19.698	8.32674	-1.18701		19.698	0.0326938	0.00946473		19.698	-12.108	0.109771		19.698	0.0525162	0.0958254		19.698	1.357	0.055		19.698	0.0919272	0.0542338
19.7046	-0.422295	-0.129324		19.7046	8.38129	-1.21982		19.7046	0.0332801	0.00913872		19.7046	-12.0845	0.11096		19.7046	0.0533483	0.0960439		19.7046	1.37	0.085		19.7046	0.0925467	0.0580711
19.7113	-0.437442	-0.133118		19.7113	8.55099	-1.14004		19.7113	0.035104	0.00993129		19.7113	-12.0585	0.128639		19.7113	0.0542683	0.0992921		19.7113	1.39	0.104		19.7113	0.0934998	0.0605014
19.718	-0.418469	-0.134029		19.718	8.61991	-1.1197		19.718	0.0358447	0.0101334		19.718	-12.0668	0.13292		19.718	0.0539742	0.100079		19.718	1.405	0.15		19.718	0.0942146	0.0663853
19.7246	-0.43856	-0.142236		19.7246	8.74919	-1.03047		19.7246	0.0372342	0.0110199		19.7246	-12.0543	0.0928219		19.7246	0.0544193	0.0927114		19.7246	1.436	0.131		19.7246	0.095692	0.063955
19.7313	-0.41844	-0.157442		19.7313	8.89832	-1.07616		19.7313	0.038837	0.010566		19.7313	-12.0407	0.140022		19.7313	0.0549012	0.101383		19.7313	1.492	0.124		19.7313	0.0983607	0.0630596
19.7379	-0.377879	-0.112795		19.7379	8.99821	-1.02326		19.7379	0.0399106	0.0110916		19.7379	-12.0497	0.167495		19.7379	0.0545792	0.106431		19.7379	1.539	0.123		19.7379	0.1006	0.0629317
19.7446	-0.427319	-0.111944		19.7446	9.07928	-0.946304		19.7446	0.0407819	0.0118561		19.7446	-12.0422	0.137639		19.7446	0.0548479	0.100946		19.7446	1.526	0.122		19.7446	0.0999809	0.0628038
19.7513	-0.392074	-0.157235		19.7513	9.24603	-0.938746		19.7513	0.042574	0.0119312		19.7513	-11.9921	0.160505		19.7513	0.0566239	0.105147		19.7513	1.519	0.141		19.7513	0.0996474	0.0652341
19.7579	-0.394028	-0.125158		19.7579	9.31601	-0.908739		19.7579	0.0433261	0.0122293		19.7579	-11.9616	0.172753		19.7579	0.0577024	0.107397		19.7579	1.546	0.142		19.7579	0.100934	0.065362
19.7646	-0.384747	-0.181515		19.7646	9.47805	-0.850165		19.7646	0.0450677	0.0128112		19.7646	-11.9649	0.164186		19.7646	0.0575855	0.105823		19.7646	1.574	0.084		19.7646	0.102268	0.0579432
19.7712	-0.374719	-0.149158		19.7712	9.56	-0.822852		19.7712	0.0459484	0.0130826		19.7712	-11.9503	0.186526		19.7712	0.0581032	0.109928		19.7712	1.671	0.086		19.7712	0.106891	0.058199
19.7779	-0.363691	-0.145888		19.7779	9.72001	-0.774964		19.7779	0.0476682	0.0135583		19.7779	-11.9226	0.147825		19.7779	0.0590859	0.102817		19.7779	1.704	0.134		19.7779	0.108464	0.0643387
19.7846	-0.371196	-0.198431		19.7846	9.81787	-0.703054		19.7846	0.04872	0.0142727		19.7846	-11.8946	0.191072		19.7846	0.0600782	0.110763		19.7846	1.647	0.13		19.7846	0.105747	0.0638271
19.7912	-0.388477	-0.175411		19.7912	9.97257	-0.662961		19.7912	0.0503826	0.014671		19.7912	-11.8548	0.193959		19.7912	0.061487	0.111293		19.7912	1.7	0.139		19.7912	0.108273	0.0649783
19.7979	-0.378747	-0.14927		19.7979	10.0452	-0.624077		19.7979	0.0511631	0.0150574		19.7979	-11.856	0.175397		19.7979	0.0614468	0.107883		19.7979	1.679	0.12		19.7979	0.107272	0.062548
19.8046	-0.37078	-0.136643		19.8046	10.158	-0.586545		19.8046	0.0523759	0.0154302		19.8046	-11.8032	0.200442		19.8046	0.0633179	0.112484		19.8046	1.687	0.104		19.8046	0.107653	0.0605014
19.8112	-0.375117	-0.156555		19.8112	10.2883	-0.500735		19.8112	0.0537755	0.0162827		19.8112	-11.801	0.226486		19.8112	0.0633938	0.117269		19.8112	1.745	0.142		19.8112	0.110417	0.065362
19.8179	-0.373971	-0.154971		19.8179	10.4106	-0.450668		19.8179	0.0550902	0.0167802		19.8179	-11.756	0.190968		19.8179	0.0649906	0.110744		19.8179	1.753	0.103		19.8179	0.110799	0.0603735
19.8245	-0.388409	-0.221899		19.8245	10.5545	-0.413989		19.8245	0.0566374	0.0171446		19.8245	-11.7266	0.211435		19.8245	0.0660323	0.114504		19.8245	1.766	0.138		19.8245	0.111418	0.0648503
19.8312	-0.379766	-0.183978		19.8312	10.627	-0.359368		19.8312	0.0574164	0.0176872		19.8312	-11.6917	0.221788		19.8312	0.0672664	0.116406		19.8312	1.789	0.141		19.8312	0.112514	0.0652341
19.8379	-0.342948	-0.166474		19.8379	10.8108	-0.213382		19.8379	0.0593919	0.0191375		19.8379	-11.6362	0.226891		19.8379	0.0692341	0.117344		19.8379	1.825	0.114		19.8379	0.11423	0.0617805
19.8445	-0.344	-0.160825		19.8445	10.9317	-0.204111		19.8445	0.0606907	0.0192297		19.8445	-11.5939	0.227		19.8445	0.0707325	0.117364		19.8445	1.81	0.144		19.8445	0.113515	0.0656178
19.8512	-0.306948	-0.149679		19.8512	11.0436	-0.145		19.8512	0.0618932	0.0198169		19.8512	-11.5578	0.226023		19.8512	0.0720123	0.117184		19.8512	1.867	0.159		19.8512	0.116231	0.0675365
19.8578	-0.330643	-0.158234		19.8578	11.205	-0.109333		19.8578	0.0636284	0.0201713		19.8578	-11.5287	0.238688		19.8578	0.0730445	0.119511		19.8578	1.875	0.103		19.8578	0.116613	0.0603735
19.8645	-0.270306	-0.161088		19.8645	11.3274	0.00296536		19.8645	0.0649439	0.0212869		19.8645	-11.4305	0.285819		19.8645	0.0765258	0.128171		19.8645	1.839	0.118		19.8645	0.114897	0.0622921
19.8712	-0.313168	-0.128065		19.8712	11.4163	0.0873084		19.8712	0.0658994	0.0221249		19.8712	-11.4114	0.284076		19.8712	0.0772003	0.12785		19.8712	1.862	0.147		19.8712	0.115993	0.0660015
19.8778	-0.277007	-0.138263		19.8778	11.5539	0.126653		19.8778	0.0673777	0.0225157		19.8778	-11.3896	0.286923		19.8778	0.0779751	0.128373		19.8778	1.879	0.148		19.8778	0.116803	0.0661294
19.8845	-0.266679	-0.170935		19.8845	11.6826	0.184428		19.8845	0.0687617	0.0230897		19.8845	-11.3666	0.286026		19.8845	0.078789	0.128209		19.8845	1.89	0.139		19.8845	0.117327	0.0649783
19.8911	-0.269058	-0.176175		19.8911	11.8238	0.281974		19.8911	0.0702795	0.0240588		19.8911	-11.3125	0.28308		19.8911	0.0807075	0.127667		19.8911	1.914	0.183		19.8911	0.118471	0.0706063
19.8978	-0.259734	-0.179089		19.8978	11.9445	0.381715		19.8978	0.071576	0.0250498		19.8978	-11.276	0.303429		19.8978	0.0820005	0.131406		19.8978	1.955	0.165		19.8978	0.120425	0.0683039
19.9045	-0.213804	-0.152309		19.9045	12.0757	0.516253		19.9045	0.0729863	0.0263864		19.9045	-11.2099	0.297198		19.9045	0.0843423	0.130261		19.9045	1.997	0.136		19.9045	0.122427	0.0645945
19.9111	-0.189299	-0.162253		19.9111	12.168	0.553997		19.9111	0.0739783	0.0267613		19.9111	-11.1849	0.297964		19.9111	0.0852292	0.130402		19.9111	1.946	0.16		19.9111	0.119996	0.0676644
19.9178	-0.150934	-0.173309		19.9178	12.3391	0.626329		19.9178	0.0758173	0.02748		19.9178	-11.15	0.324259		19.9178	0.0864663	0.135233		19.9178	1.974	0.187		19.9178	0.121331	0.0711179
19.9245	-0.117056	-0.161695		19.9245	12.4141	0.729691		19.9245	0.0766236	0.0285068		19.9245	-11.1101	0.384307		19.9245	0.0878786	0.146266		19.9245	1.994	0.19		19.9245	0.122284	0.0715017
19.9311	-0.150908	-0.146574		19.9311	12.5943	0.815502		19.9311	0.0785605	0.0293594		19.9311	-11.0497	0.36851		19.9311	0.0900184	0.143363		19.9311	1.999	0.221		19.9311	0.122522	0.0754669
19.9378	-0.0904064	-0.173714		19.9378	12.6911	0.97548		19.9378	0.0796003	0.0309487		19.9378	-10.9975	0.387416		19.9378	0.0918687	0.146837		19.9378	1.98	0.216		19.9378	0.121616	0.0748273
19.9445	-0.0312776	-0.179175		19.9445	12.8944	1.06038		19.9445	0.0817856	0.0317921		19.9445	-10.9853	0.369522		19.9445	0.0923016	0.143549		19.9445	2.017	0.203		19.9445	0.12338	0.0731645
19.9511	-0.0185913	-0.157387		19.9511	13.0303	1.13681		19.9511	0.0832459	0.0325515		19.9511	-10.914	0.370944		19.9511	0.0948268	0.143811		19.9511	1.985	0.223		19.9511	0.121855	0.0757227
19.9578	0.000554665	-0.182701		19.9578	13.1423	1.24738		19.9578	0.0844495	0.03365		19.9578	-10.8926	0.3574		19.9578	0.0955878	0.141322		19.9578	1.996	0.231		19.9578	0.122379	0.076746
19.9644	0.0349926	-0.198467		19.9644	13.3251	1.31937		19.9644	0.0864142	0.0343652		19.9644	-10.8075	0.388093		19.9644	0.0986039	0.146961		19.9644	2.046	0.219		19.9644	0.124762	0.075211
19.9711	0.0267957	-0.203146		19.9711	13.3946	1.5233		19.9711	0.0871613	0.0363913		19.9711	-10.7904	0.428861		19.9711	0.0992081	0.154452		19.9711	1.999	0.21		19.9711	0.122522	0.0740599
19.9778	0.138153	-0.174183		19.9778	13.5413	1.66029		19.9778	0.0887379	0.0377522		19.9778	-10.7774	0.400816		19.9778	0.099671	0.149299		19.9778	1.999	0.239		19.9778	0.122522	0.0777692
19.9844	0.166905	-0.181175		19.9844	13.725	1.71725		19.9844	0.0907121	0.0383181		19.9844	-10.7225	0.419467		19.9844	0.101615	0.152726		19.9844	2.01	0.225		19.9844	0.123046	0.0759785
19.9911	0.237071	-0.145465		19.9911	13.8682	1.90524		19.9911	0.0922518	0.0401858		19.9911	-10.6577	0.418052		19.9911	0.103912	0.152466		19.9911	2.025	0.231		19.9911	0.123761	0.076746
19.9978	0.212778	-0.154503		19.9978	14.0146	1.97797		19.9978	0.0938251	0.0409083		19.9978	-10.6472	0.426771		19.9978	0.104282	0.154068		19.9978	2.029	0.226		19.9978	0.123952	0.0761064
20.0044	0.244876	-0.193109		20.0044	14.2105	2.15842		20.0044	0.0959307	0.0427011		20.0044	-10.6021	0.461128		20.0044	0.10588	0.16038		20.0044	2.047	0.216		20.0044	0.124809	0.0748273
20.0111	0.299576	-0.154949		20.0111	14.3157	2.2992		20.0111	0.0970605	0.0440997		20.0111	-10.5581	0.481502		20.0111	0.107441	0.164123		20.0111	2.055	0.307		20.0111	0.125191	0.0864671
20.0178	0.351518	-0.128212		20.0178	14.4845	2.50531		20.0178	0.0988756	0.0461473		20.0178	-10.5414	0.467365		20.0178	0.108033	0.161526		20.0178	2.033	0.293		20.0178	0.124142	0.0846764
20.0244	0.344854	-0.155759		20.0244	14.6629	2.60987		20.0244	0.100792	0.0471862		20.0244	-10.4961	0.465048		20.0244	0.109638	0.1611		20.0244	2.04	0.324		20.0244	0.124476	0.0886416
20.0311	0.446861	-0.18278		20.0311	14.8171	2.7211		20.0311	0.10245	0.0482912		20.0311	-10.4999	0.506026		20.0311	0.109504	0.168629		20.0311	2.12	0.348		20.0311	0.128288	0.0917114
20.0378	0.42139	-0.141919		20.0378	14.9934	2.95631		20.0378	0.104345	0.0506279		20.0378	-10.3964	0.500158		20.0378	0.113171	0.167551		20.0378	2.115	0.34		20.0378	0.12805	0.0906882
20.0444	0.444617	-0.128607		20.0444	15.1578	3.02263		20.0444	0.106112	0.0512868		20.0444	-10.3969	0.482402		20.0444	0.113153	0.164289		20.0444	2.116	0.371		20.0444	0.128098	0.0946534
20.0511	0.48926	-0.149573		20.0511	15.3825	3.27691		20.0511	0.108526	0.0538131		20.0511	-10.3461	0.539716		20.0511	0.114953	0.174819		20.0511	2.137	0.425		20.0511	0.129098	0.10156
20.0577	0.558996	-0.108872		20.0577	15.616	3.47504		20.0577	0.111037	0.0557815		20.0577	-10.3401	0.587969		20.0577	0.115166	0.183684		20.0577	2.183	0.48		20.0577	0.131291	0.108596
20.0644	0.595091	-0.134708		20.0644	15.7847	3.69613		20.0644	0.11285	0.0579779		20.0644	-10.3096	0.527317		20.0644	0.116246	0.172541		20.0644	2.234	0.527		20.0644	0.133721	0.114607
20.0711	0.635203	-0.110308		20.0711	15.977	3.86167		20.0711	0.114916	0.0596226		20.0711	-10.2679	0.55539		20.0711	0.117727	0.177699		20.0711	2.315	0.605		20.0711	0.137581	0.124584
20.0777	0.66182	-0.100696		20.0777	16.1974	4.03418		20.0777	0.117285	0.0613364		20.0777	-10.2592	0.55208		20.0777	0.118035	0.177091		20.0777	2.305	0.6		20.0777	0.137104	0.123945
20.0844	0.788835	-0.136052		20.0844	16.4173	4.24013		20.0844	0.119649	0.0633826		20.0844	-10.2835	0.550039		20.0844	0.117172	0.176716		20.0844	2.343	0.686		20.0844	0.138915	0.134945
20.0911	0.781906	-0.068984		20.0911	16.6266	4.49018		20.0911	0.121897	0.0658667		20.0911	-10.2222	0.543132		20.0911	0.119345	0.175447		20.0911	2.423	0.798		20.0911	0.142728	0.149271
20.0977	0.860438	-0.119507		20.0977	16.7823	4.68078		20.0977	0.123572	0.0677604		20.0977	-10.1984	0.588157		20.0977	0.120188	0.183719		20.0977	2.458	0.844		20.0977	0.144396	0.155155
20.1044	0.921953	-0.101496		20.1044	17.1324	4.97217		20.1044	0.127333	0.0706552		20.1044	-10.2108	0.584095		20.1044	0.11975	0.182973		20.1044	2.529	0.94		20.1044	0.147779	0.167434
20.1111	0.963383	-0.110263		20.1111	17.3083	5.17313		20.1111	0.129224	0.0726517		20.1111	-10.1855	0.584		20.1111	0.120647	0.182955		20.1111	2.618	0.996		20.1111	0.152021	0.174597
20.1177	1.00747	-0.0707268		20.1177	17.59	5.46904		20.1177	0.132252	0.0755916		20.1177	-10.1644	0.631189		20.1177	0.121395	0.191625		20.1177	2.659	1.099		20.1177	0.153974	0.187772
20.1244	1.08873	-0.106125		20.1244	17.7704	5.68547		20.1244	0.134191	0.0777418		20.1244	-10.1266	0.608392		20.1244	0.122732	0.187437		20.1244	2.721	1.175		20.1244	0.156929	0.197493
20.131	1.12118	-0.0708565		20.131	18.0484	5.89283		20.131	0.137178	0.0798019		20.131	-10.0975	0.607016		20.131	0.123766	0.187184		20.131	2.771	1.284		20.131	0.159312	0.211435
20.1377	1.21832	-0.0616506		20.1377	18.3224	6.22733		20.1377	0.140124	0.0831251		20.1377	-10.1137	0.662134		20.1377	0.123189	0.197311		20.1377	2.821	1.358		20.1377	0.161695	0.2209
20.1444	1.24195	-0.0702932		20.1444	18.5508	6.45052		20.1444	0.142579	0.0853425		20.1444	-10.1387	0.629467		20.1444	0.122306	0.191309		20.1444	2.858	1.407		20.1444	0.163458	0.227168
20.151	1.3343	-0.0534135		20.151	18.9141	6.79478		20.151	0.146483	0.0887626		20.151	-10.141	0.63689		20.151	0.122223	0.192673		20.151	2.924	1.532		20.151	0.166603	0.243157
20.1587	1.37143	-0.0602199		20.1587	19.1513	7.08551		20.1587	0.149033	0.091651		20.1587	-10.1065	0.656703		20.1587	0.123444	0.196313		20.1587	2.99	1.565		20.1587	0.169748	0.247378
20.1644	1.3913	-0.0671011		20.1644	19.5478	7.51535		20.1644	0.153294	0.0959214		20.1644	-10.14	0.684175		20.1644	0.122259	0.20136		20.1644	3.059	1.634		20.1644	0.173037	0.256204
20.171	1.50718	-0.0608182		20.171	19.7934	7.78		20.171	0.155933	0.0985507		20.171	-10.1045	0.670164		20.171	0.123517	0.198786		20.171	3.04	1.71		20.171	0.172131	0.265925
20.1777	1.49885	-0.0112131		20.1777	20.2098	8.10628		20.1777	0.160409	0.101792		20.1777	-10.0843	0.706481		20.1777	0.124232	0.205459		20.1777	3.104	1.761		20.1777	0.175181	0.272448
20.1844	1.53429	-0.00469759		20.1844	20.5063	8.4777		20.1844	0.163595	0.105482		20.1844	-10.1491	0.754354		20.1844	0.121935	0.214254		20.1844	3.165	1.836		20.1844	0.178088	0.282041
20.191	1.62853	-0.005		20.191	20.8944	8.91694		20.191	0.167766	0.109846		20.191	-10.0928	0.710643		20.191	0.12393	0.206223		20.191	3.207	1.864		20.191	0.18009	0.285623
20.1977	1.72474	-0.0309737		20.1977	21.1943	9.23228		20.1977	0.17099	0.112979		20.1977	-10.1719	0.716904		20.1977	0.121128	0.207374		20.1977	3.2	1.965		20.1977	0.179756	0.298542
20.2043	1.77402	0.0188574		20.2043	21.6611	9.75052		20.2043	0.176007	0.118127		20.2043	-10.1345	0.686408		20.2043	0.122452	0.201771		20.2043	3.251	2.061		20.2043	0.182186	0.310821
20.211	1.79904	-0.0100424		20.211	21.9261	10.0725		20.211	0.178855	0.121326		20.211	-10.1537	0.705748		20.211	0.121771	0.205324		20.211	3.255	2.134		20.211	0.182377	0.320159
20.2186	1.82714	-0.0142033		20.2186	22.4278	10.5986		20.2186	0.184247	0.126553		20.2186	-10.154	0.71094		20.2186	0.121762	0.206278		20.2186	3.298	2.114		20.2186	0.184426	0.3176
20.2243	1.87226	0.00260596		20.2243	22.9576	11.0394		20.2243	0.189941	0.130932		20.2243	-10.1767	0.737069		20.2243	0.120958	0.211079		20.2243	3.375	2.208		20.2243	0.188096	0.329624
20.231	1.94526	0.0250175		20.231	23.3476	11.557		20.231	0.194132	0.136075		20.231	-10.1819	0.716191		20.231	0.120772	0.207243		20.231	3.358	2.212		20.231	0.187286	0.330136
20.2377	2.04412	-0.0020512		20.2377	23.7395	12.0276		20.2377	0.198344	0.14075		20.2377	-10.2246	0.748679		20.2377	0.11926	0.213212		20.2377	3.332	2.283		20.2377	0.186047	0.339217
20.2443	2.14331	0.0428282		20.2443	24.1855	12.458		20.2443	0.203139	0.145026		20.2443	-10.2409	0.773792		20.2443	0.118683	0.217826		20.2443	3.358	2.309		20.2443	0.187286	0.342543
20.251	2.13065	0.0190739		20.251	24.7806	13.1385		20.251	0.209534	0.151787		20.251	-10.2122	0.735302		20.251	0.119698	0.210754		20.251	3.407	2.396		20.251	0.189621	0.353671
20.2577	2.14354	0.0273127		20.2577	25.2533	13.6776		20.2577	0.214615	0.157142		20.2577	-10.2646	0.72805		20.2577	0.117842	0.209421		20.2577	3.407	2.401		20.2577	0.189621	0.354311
20.2643	2.21721	0.0541764		20.2643	25.8354	14.3671		20.2643	0.220871	0.163993		20.2643	-10.27	0.707138		20.2643	0.117652	0.205579		20.2643	3.436	2.442		20.2643	0.191003	0.359555
20.271	2.30804	0.0279219		20.271	26.3673	14.8934		20.271	0.226587	0.169222		20.271	-10.276	0.747753		20.271	0.11744	0.213042		20.271	3.428	2.464		20.271	0.190621	0.362369
20.2787	2.37405	0.0488651		20.2787	27.136	15.724		20.2787	0.234849	0.177473		20.2787	-10.2472	0.751978		20.2787	0.11846	0.213818		20.2787	3.451	2.493		20.2787	0.191717	0.366078
20.2849	2.41677	0.0419777		20.2849	27.7316	16.4157		20.2849	0.241251	0.184345		20.2849	-10.3474	0.72893		20.2849	0.11491	0.209583		20.2849	3.446	2.48		20.2849	0.191479	0.364415
20.291	2.43046	0.071236		20.291	28.4553	17.2442		20.291	0.249029	0.192576		20.291	-10.3469	0.716901		20.291	0.114924	0.207373		20.291	3.458	2.501		20.291	0.192051	0.367102
20.2977	2.51324	0.0322182		20.2977	29.0264	17.8487		20.2977	0.255167	0.198582		20.2977	-10.3841	0.690961		20.2977	0.113609	0.202607		20.2977	3.446	2.526		20.2977	0.191479	0.370299
20.3043	2.54572	0.0570836		20.3043	29.8329	18.7977		20.3043	0.263835	0.20801		20.3043	-10.371	0.712962		20.3043	0.114071	0.206649		20.3043	3.484	2.584		20.3043	0.19329	0.377718
20.311	2.58704	0.0297543		20.311	30.5188	19.4928		20.311	0.271206	0.214916		20.311	-10.409	0.716995		20.311	0.112726	0.20739		20.311	3.428	2.548		20.311	0.190621	0.373113
20.3177	2.63542	0.0583104		20.3177	31.3898	20.5202		20.3177	0.280567	0.225122		20.3177	-10.436	0.750981		20.3177	0.111769	0.213634		20.3177	3.409	2.564		20.3177	0.189716	0.37516
20.3243	2.75176	0.0412354		20.3243	32.0871	21.3369		20.3243	0.288062	0.233237		20.3243	-10.487	0.746		20.3243	0.109961	0.212719		20.3243	3.416	2.561		20.3243	0.19005	0.374776
20.331	2.77229	0.0703918		20.331	33.0497	22.4729		20.331	0.298407	0.244522		20.331	-10.516	0.772015		20.331	0.108932	0.217499		20.331	3.458	2.606		20.331	0.192051	0.380532
20.3377	2.84254	0.042697		20.3377	33.8363	23.3094		20.3377	0.306861	0.252833		20.3377	-10.524	0.74597		20.3377	0.108649	0.212714		20.3377	3.525	2.582		20.3377	0.195244	0.377462
20.3443	2.80952	0.0313677		20.3443	34.8694	24.5387		20.3443	0.317965	0.265046		20.3443	-10.6011	0.750007		20.3443	0.105916	0.213456		20.3443	3.489	2.619		20.3443	0.193528	0.382195
20.351	2.88578	0.0383196		20.351	35.7043	25.4276		20.351	0.326939	0.273877		20.351	-10.584	0.731948		20.351	0.106525	0.210138		20.351	3.549	2.59		20.351	0.196388	0.378486
20.3576	2.96631	0.0675074		20.3576	36.599	26.4535		20.3576	0.336554	0.284069		20.3576	-10.571	0.736009		20.3576	0.106985	0.210884		20.3576	3.572	2.643		20.3576	0.197484	0.385265
20.3643	3.01894	0.0565103		20.3643	37.8243	27.817		20.3643	0.349723	0.297615		20.3643	-10.6302	0.754052		20.3643	0.104887	0.214199		20.3643	3.594	2.708		20.3643	0.198532	0.393579
20.371	3.03604	0.0285236		20.371	38.6768	28.8732		20.371	0.358885	0.308108		20.371	-10.6962	0.752997		20.371	0.102546	0.214005		20.371	3.624	2.713		20.371	0.199962	0.394218
20.3776	3.07827	0.0795976		20.3776	39.9513	30.3276		20.3776	0.372583	0.322558		20.3776	-10.6809	0.739948		20.3776	0.103088	0.211607		20.3776	3.649	2.775		20.3776	0.201153	0.402149
20.3843	3.10979	0.0453247		20.3843	40.9656	31.47		20.3843	0.383485	0.333907		20.3843	-10.7192	0.741005		20.3843	0.101733	0.211802		20.3843	3.694	2.824		20.3843	0.203298	0.408416
20.391	3.16822	0.0269281		20.391	42.4579	33.1457		20.391	0.399524	0.350556		20.391	-10.724	0.708835		20.391	0.101561	0.205891		20.391	3.732	2.892		20.391	0.205109	0.417114
20.3976	3.18085	0.0607666		20.3976	43.462	34.3075		20.3976	0.410315	0.362097		20.3976	-10.7874	0.734143		20.3976	0.0993164	0.210541		20.3976	3.84	2.924		20.3976	0.210255	0.421207
20.4043	3.21384	0.0177552		20.4043	44.9504	36.0438		20.4043	0.426312	0.379348		20.4043	-10.8051	0.746076		20.4043	0.0986873	0.212733		20.4043	3.859	3.055		20.4043	0.211161	0.437964
20.411	3.2702	0.0115349		20.411	46.005	37.2779		20.411	0.437647	0.391608		20.411	-10.8372	0.732911		20.411	0.0975494	0.210315		20.411	3.924	3.13		20.411	0.214258	0.447557
20.4176	3.30405	0.0310567		20.4176	47.5872	38.9964		20.4176	0.454651	0.408681		20.4176	-10.7937	0.711844		20.4176	0.0990924	0.206444		20.4176	3.946	3.197		20.4176	0.215307	0.456127
20.4243	3.34437	0.0363557		20.4243	48.6984	40.406		20.4243	0.466594	0.422685		20.4243	-10.8777	0.695872		20.4243	0.0961161	0.203509		20.4243	3.986	3.286		20.4243	0.217213	0.467511
20.4309	3.42679	0.0169227		20.4309	50.3593	42.2691		20.4309	0.484444	0.441195		20.4309	-10.877	0.749455		20.4309	0.0961397	0.213354		20.4309	4.068	3.405		20.4309	0.221121	0.482732
20.4376	3.42306	0.010579		20.4376	51.5685	43.6394		20.4376	0.497441	0.454809		20.4376	-10.8982	0.733867		20.4376	0.0953889	0.21049		20.4376	4.137	3.485		20.4376	0.224409	0.492965
20.4443	3.474	0.0216243		20.4443	53.3025	45.5682		20.4443	0.516077	0.473971		20.4443	-10.9304	0.728944		20.4443	0.0942488	0.209586		20.4443	4.221	3.584		20.4443	0.228412	0.505628
20.451	3.49651	0.018874		20.451	54.472	47.1001		20.451	0.528647	0.48919		20.451	-10.9533	0.717871		20.451	0.0934368	0.207551		20.451	4.284	3.715		20.451	0.231414	0.522384
20.4576	3.53753	0.033886		20.4576	56.1863	49.0462		20.4576	0.547071	0.508524		20.4576	-10.9803	0.750385		20.4576	0.092478	0.213525		20.4576	4.345	3.776		20.4576	0.234321	0.530187
20.4643	3.55415	-0.0148737		20.4643	57.5154	50.5498		20.4643	0.561357	0.523462		20.4643	-10.98	0.740887		20.4643	0.0924895	0.21178		20.4643	4.457	3.941		20.4643	0.239659	0.551292
20.471	3.59341	0.0209619		20.471	58.9046	52.0899		20.471	0.576287	0.538762		20.471	-11.0114	0.773385		20.471	0.0913777	0.217751		20.471	4.511	4.015		20.471	0.242232	0.560757
20.4776	3.62203	0.0307686		20.4776	60.7174	54.1605		20.4776	0.59577	0.559334		20.4776	-11.1006	0.747535		20.4776	0.0882143	0.213001		20.4776	4.588	4.195		20.4776	0.245902	0.583781
20.4843	3.63173	-0.012669		20.4843	62.0415	55.7613		20.4843	0.610001	0.575237		20.4843	-11.0513	0.705351		20.4843	0.0899637	0.205251		20.4843	4.679	4.283		20.4843	0.250238	0.595037
20.4909	3.6214	0.0188093		20.4909	63.8244	57.7735		20.4909	0.629162	0.595229		20.4909	-11.115	0.727331		20.4909	0.0877061	0.209289		20.4909	4.81	4.426		20.4909	0.256481	0.613328
20.4976	3.70736	-0.0182113		20.4976	65.2166	59.4041		20.4976	0.644125	0.611428		20.4976	-11.1384	0.739189		20.4976	0.0868768	0.211468		20.4976	4.833	4.51		20.4976	0.257577	0.624073
20.5043	3.67318	-0.0309462		20.5043	67.1632	61.6783		20.5043	0.665047	0.634023		20.5043	-11.1319	0.739		20.5043	0.0871061	0.211433		20.5043	4.934	4.644		20.5043	0.26239	0.641213
20.5109	3.65899	-0.0481489		20.5109	68.4483	63.1476		20.5109	0.678859	0.64862		20.5109	-11.1574	0.755247		20.5109	0.0862032	0.214418		20.5109	4.983	4.751		20.5109	0.264726	0.654899
20.5176	3.66854	-0.038457		20.5176	70.245	65.2891		20.5176	0.698169	0.669895		20.5176	-11.2068	0.718433		20.5176	0.084453	0.207655		20.5176	5.094	4.903		20.5176	0.270015	0.674341
20.5243	3.668	-0.0336578		20.5243	71.6157	66.7497		20.5243	0.712901	0.684406		20.5243	-11.207	0.746425		20.5243	0.0844444	0.212798		20.5243	5.181	5.075		20.5243	0.274161	0.696342
20.5309	3.65091	-0.0382725		20.5309	73.3341	68.8206		20.5309	0.73137	0.70498		20.5309	-11.2202	0.764273		20.5309	0.0839773	0.216077		20.5309	5.225	5.131		20.5309	0.276258	0.703505
20.5376	3.62529	-0.0176996		20.5376	74.6407	70.3593		20.5376	0.745412	0.720267		20.5376	-11.29	0.748777		20.5376	0.0815026	0.21323		20.5376	5.327	5.272		20.5376	0.281119	0.72154
20.5442	3.61311	-0.0286186		20.5442	76.4271	72.362		20.5442	0.764612	0.740163		20.5442	-11.2586	0.758131		20.5442	0.0826177	0.214948		20.5442	5.383	5.384		20.5442	0.283788	0.735866
20.5509	3.60652	-0.0269313		20.5509	77.6457	73.7039		20.5509	0.77771	0.753495		20.5509	-11.3128	0.738728		20.5509	0.080697	0.211383		20.5509	5.452	5.513		20.5509	0.287076	0.752366
20.5576	3.59738	-0.0376873		20.5576	79.227	75.6666		20.5576	0.794704	0.772994		20.5576	-11.3394	0.742041		20.5576	0.0797539	0.211992		20.5576	5.553	5.598		20.5576	0.291889	0.763239
20.5642	3.59265	-0.0594553		20.5642	80.4048	77.0287		20.5642	0.807363	0.786526		20.5642	-11.2944	0.75822		20.5642	0.0813478	0.214965		20.5642	5.599	5.648		20.5642	0.294081	0.769634
20.5709	3.55662	-0.049441		20.5709	82.0435	78.8027		20.5709	0.824975	0.804151		20.5709	-11.3548	0.78233		20.5709	0.0792068	0.219394		20.5709	5.692	5.809		20.5709	0.298513	0.790228
20.5776	3.53974	-0.0285968		20.5776	83.1004	80.1234		20.5776	0.836335	0.817271		20.5776	-11.3276	0.820511		20.5776	0.0801693	0.226409		20.5776	5.764	5.856		20.5776	0.301944	0.796239
20.5842	3.50781	-0.0760415		20.5842	84.2961	81.4969		20.5842	0.849185	0.830917		20.5842	-11.3412	0.842296		20.5842	0.07969	0.230412		20.5842	5.846	6.048		20.5842	0.305852	0.820798
20.5909	3.41147	-0.109415		20.5909	85.7381	83.1747		20.5909	0.864684	0.847586		20.5909	-11.3896	0.786276		20.5909	0.0779727	0.220119		20.5909	5.915	6.115		20.5909	0.30914	0.829368
20.5975	3.418	-0.071628		20.5975	86.7302	84.3508		20.5975	0.875347	0.85927		20.5975	-11.3505	0.841726		20.5975	0.0793599	0.230307		20.5975	6.013	6.224		20.5975	0.313811	0.84331
20.6042	3.39766	-0.0707891		20.6042	88.0414	85.8751		20.6042	0.889439	0.874414		20.6042	-11.4382	0.800462		20.6042	0.0762531	0.222726		20.6042	6.049	6.338		20.6042	0.315526	0.857892
20.6109	3.34548	-0.0699296		20.6109	88.9706	86.9453		20.6109	0.899425	0.885046		20.6109	-11.4704	0.809108		20.6109	0.0751089	0.224314		20.6109	6.107	6.428		20.6109	0.31829	0.869404
20.6175	3.22697	-0.07		20.6175	90.2937	88.5315		20.6175	0.913645	0.900805		20.6175	-11.4183	0.813052		20.6175	0.0769553	0.225039		20.6175	6.158	6.507		20.6175	0.320721	0.879509
20.6242	3.20395	-0.0828486		20.6242	91.0663	89.4669		20.6242	0.921949	0.910098		20.6242	-11.423	0.820084		20.6242	0.0767885	0.226331		20.6242	6.217	6.57		20.6242	0.323532	0.887567
20.6309	3.14281	-0.129124		20.6309	92.0689	90.6661		20.6309	0.932724	0.922012		20.6309	-11.424	0.863542		20.6309	0.0767543	0.234315		20.6309	6.34	6.703		20.6309	0.329394	0.904579
20.6375	3.04306	-0.113141		20.6375	92.8192	91.5574		20.6375	0.940789	0.930867		20.6375	-11.4848	0.892382		20.6375	0.0746005	0.239614		20.6375	6.402	6.76		20.6375	0.332348	0.91187
20.6442	3.07143	-0.0915034		20.6442	93.6687	92.5802		20.6442	0.949919	0.941028		20.6442	-11.4749	0.924431		20.6442	0.0749517	0.245502		20.6442	6.407	6.855		20.6442	0.332587	0.924021
20.6509	3.00572	-0.11871		20.6509	94.3516	93.3478		20.6509	0.957258	0.948654		20.6509	-11.4344	0.914868		20.6509	0.0763857	0.243746		20.6509	6.502	6.922		20.6509	0.337114	0.932591
20.6575	2.95965	-0.119143		20.6575	95.077	94.339		20.6575	0.965055	0.958502		20.6575	-11.4421	0.913986		20.6575	0.0761135	0.243583		20.6575	6.552	7.038		20.6575	0.339497	0.947429
20.6642	2.8473	-0.13614		20.6642	95.5947	94.8886		20.6642	0.970619	0.963962		20.6642	-11.439	0.912986		20.6642	0.0762247	0.2434		20.6642	6.659	7.074		20.6642	0.344596	0.952034
20.6708	2.75963	-0.129642		20.6708	96.2375	95.6669		20.6708	0.977527	0.971694		20.6708	-11.4055	1.00221		20.6708	0.0774088	0.259793		20.6708	6.764	7.092		20.6708	0.3496	0.954336
20.6775	2.6653	-0.153568		20.6775	96.6729	96.1968		20.6775	0.982207	0.976958		20.6775	-11.3938	0.99796		20.6775	0.0778237	0.259012		20.6775	6.793	7.171		20.6775	0.350982	0.964441
20.6842	2.60987	-0.180924		20.6842	97.0472	96.6303		20.6842	0.98623	0.981265		20.6842	-11.4001	1.01827		20.6842	0.0776025	0.262743		20.6842	6.808	7.249		20.6842	0.351697	0.974418
20.6908	2.57543	-0.154361		20.6908	97.4665	97.2158		20.6908	0.990736	0.987082		20.6908	-11.3757	1.04942		20.6908	0.0784673	0.268466		20.6908	6.841	7.272		20.6908	0.353269	0.97736
20.6975	2.51258	-0.176377		20.6975	97.676	97.493		20.6975	0.992988	0.989836		20.6975	-11.3902	1.05508		20.6975	0.077953	0.269507		20.6975	6.89	7.358		20.6975	0.355604	0.98836
20.7042	2.46775	-0.188917		20.7042	97.9671	97.9515		20.7042	0.996117	0.994391		20.7042	-11.3839	1.09858		20.7042	0.0781752	0.277498		20.7042	6.937	7.342		20.7042	0.357844	0.986314
20.7108	2.4121	-0.140876		20.7108	98.1732	98.1497		20.7108	0.998331	0.996361		20.7108	-11.4205	1.13955		20.7108	0.0768794	0.285026		20.7108	6.952	7.361		20.7108	0.358559	0.988744
20.7175	2.3089	-0.214685		20.7175	98.3284	98.364		20.7175	1	0.998489		20.7175	-11.3622	1.17346		20.7175	0.0789437	0.291256		20.7175	7.011	7.413		20.7175	0.361371	0.995395
20.7242	2.26031	-0.202503		20.7242	98.3265	98.45		20.7242	0.999979	0.999343		20.7242	-11.364	1.15983		20.7242	0.0788806	0.288751		20.7242	7.002	7.42		20.7242	0.360942	0.996291
20.7308	2.21681	-0.146157		20.7308	98.324	98.5161		20.7308	0.999952	1		20.7308	-11.3245	1.17824		20.7308	0.0802818	0.292135		20.7308	7.053	7.426		20.7308	0.363372	0.997058
20.7375	2.12461	-0.158575		20.7375	98.3143	98.5141		20.7375	0.999848	0.999981		20.7375	-11.3483	1.18408		20.7375	0.0794374	0.293207		20.7375	7.103	7.407		20.7375	0.365755	0.994628
20.7441	2.08384	-0.146209		20.7441	98.1561	98.4304		20.7441	0.998147	0.999149		20.7441	-11.3703	1.27817		20.7441	0.0786586	0.310495		20.7441	7.074	7.449		20.7441	0.364373	1
20.7508	1.99906	-0.183463		20.7508	98.0357	98.3704		20.7508	0.996854	0.998553		20.7508	-11.3062	1.25979		20.7508	0.0809292	0.307117		20.7508	7.111	7.418		20.7508	0.366136	0.996035
20.7575	1.98998	-0.200314		20.7575	97.7476	98.1135		20.7575	0.993757	0.996		20.7575	-11.2857	1.26101		20.7575	0.0816547	0.307342		20.7575	7.115	7.419		20.7575	0.366327	0.996163
20.7641	1.86861	-0.234429		20.7641	97.6007	97.8994		20.7641	0.992179	0.993874		20.7641	-11.3336	1.31062		20.7641	0.0799587	0.316456		20.7641	7.126	7.415		20.7641	0.366851	0.995651
20.7708	1.87056	-0.24596		20.7708	97.1824	97.5742		20.7708	0.987682	0.990643		20.7708	-11.3128	1.35657		20.7708	0.0806972	0.324898		20.7708	7.158	7.437		20.7708	0.368376	0.998465
20.7775	1.80438	-0.22385		20.7775	96.8855	97.2454		20.7775	0.984492	0.987376		20.7775	-11.2604	1.438		20.7775	0.0825539	0.33986		20.7775	7.165	7.405		20.7775	0.368709	0.994372
20.7841	1.7682	-0.221773		20.7841	96.4233	96.754		20.7841	0.979524	0.982495		20.7841	-11.2205	1.44307		20.7841	0.0839663	0.340792		20.7841	7.174	7.399		20.7841	0.369138	0.993605
20.7908	1.71296	-0.225224		20.7908	96.0586	96.4278		20.7908	0.975604	0.979253		20.7908	-11.217	1.44806		20.7908	0.0840923	0.341709		20.7908	7.222	7.351		20.7908	0.371426	0.987465
20.7974	1.71055	-0.180912		20.7974	95.6483	95.9531		20.7974	0.971195	0.974537		20.7974	-11.219	1.50265		20.7974	0.0840188	0.351738		20.7974	7.217	7.372		20.7974	0.371188	0.990151
20.8041	1.61752	-0.200117		20.8041	94.9676	95.296		20.8041	0.963879	0.968009		20.8041	-11.1604	1.52524		20.8041	0.0860969	0.355889		20.8041	7.242	7.335		20.8041	0.372379	0.985418
20.8108	1.6154	-0.212979		20.8108	94.4583	94.7942		20.8108	0.958405	0.963024		20.8108	-11.1529	1.53309		20.8108	0.0863617	0.35733		20.8108	7.297	7.329		20.8108	0.375	0.984651
20.8174	1.63644	-0.137764		20.8174	93.805	94.0981		20.8174	0.951384	0.956108		20.8174	-11.149	1.5704		20.8174	0.0865019	0.364186		20.8174	7.286	7.349		20.8174	0.374476	0.987209
20.8241	1.52305	-0.270022		20.8241	93.3101	93.4651		20.8241	0.946065	0.949819		20.8241	-11.1116	1.60334		20.8241	0.0878251	0.370238		20.8241	7.265	7.298		20.8241	0.373475	0.980686
20.8308	1.50515	-0.230843		20.8308	92.4938	92.6459		20.8308	0.937291	0.94168		20.8308	-11.1241	1.69398		20.8308	0.0873817	0.386891		20.8308	7.256	7.262		20.8308	0.373046	0.976081
20.8374	1.53178	-0.200672		20.8374	91.8979	92.0571		20.8374	0.930887	0.935831		20.8374	-11.1503	1.68895		20.8374	0.0864544	0.385968		20.8374	7.297	7.19		20.8374	0.375	0.966871
20.8441	1.40924	-0.260143		20.8441	90.9415	91.0152		20.8441	0.920608	0.92548		20.8441	-11.066	1.68799		20.8441	0.0894417	0.38579		20.8441	7.246	7.196		20.8441	0.37257	0.967639
20.8508	1.44605	-0.197747		20.8508	90.319	90.3298		20.8508	0.913917	0.918671		20.8508	-11.0326	1.7204		20.8508	0.0906264	0.391746		20.8508	7.304	7.173		20.8508	0.375334	0.964697
20.8574	1.42349	-0.219269		20.8574	89.3475	89.3475		20.8574	0.903476	0.908912		20.8574	-11.0158	1.7028		20.8574	0.091221	0.388511		20.8574	7.331	7.149		20.8574	0.37662	0.961627
20.8641	1.4466	-0.202881		20.8641	88.6438	88.5931		20.8641	0.895913	0.901417		20.8641	-11.0241	1.70199		20.8641	0.0909266	0.388362		20.8641	7.298	7.133		20.8641	0.375048	0.95958
20.8708	1.41475	-0.255863		20.8708	87.6466	87.5335		20.8708	0.885195	0.89089		20.8708	-11.0321	1.7709		20.8708	0.090643	0.401023		20.8708	7.357	7.158		20.8708	0.377859	0.962778
20.8774	1.417	-0.250919		20.8774	86.9447	86.7255		20.8774	0.877651	0.882862		20.8774	-10.9904	1.83792		20.8774	0.0921197	0.413337		20.8774	7.345	7.074		20.8774	0.377287	0.952034
20.8841	1.42565	-0.206654		20.8841	85.9349	85.6335		20.8841	0.866798	0.872013		20.8841	-11.0001	1.88163		20.8841	0.0917762	0.421368		20.8841	7.297	7.066		20.8841	0.375	0.95101
20.8908	1.40985	-0.231644		20.8908	85.0894	84.7551		20.8908	0.857712	0.863287		20.8908	-11.0071	1.92358		20.8908	0.0915293	0.429075		20.8908	7.352	6.994		20.8908	0.377621	0.941801
20.8974	1.39259	-0.259235		20.8974	83.9861	83.4797		20.8974	0.845854	0.850616		20.8974	-10.9796	1.91691		20.8974	0.0925032	0.427851		20.8974	7.355	6.925		20.8974	0.377764	0.932975
20.9041	1.39616	-0.245107		20.9041	83.1406	82.6311		20.9041	0.836767	0.842185		20.9041	-10.9678	1.92512		20.9041	0.0929212	0.429359		20.9041	7.38	6.868		20.9041	0.378955	0.925684
20.9107	1.42414	-0.246		20.9107	82.2481	81.6081		20.9107	0.827174	0.832021		20.9107	-10.9649	1.91992		20.9107	0.0930229	0.428402		20.9107	7.376	6.875		20.9107	0.378765	0.92658
20.9174	1.43174	-0.217872		20.9174	81.1591	80.4093		20.9174	0.81547	0.820112		20.9174	-10.9853	1.9139		20.9174	0.0923003	0.427297		20.9174	7.374	6.863		20.9174	0.378669	0.925045
20.9241	1.40721	-0.264333		20.9241	80.2745	79.4444		20.9241	0.805962	0.810526		20.9241	-10.9453	1.97501		20.9241	0.0937178	0.438525		20.9241	7.357	6.813		20.9241	0.377859	0.918649
20.9307	1.42198	-0.245853		20.9307	79.1209	78.1825		20.9307	0.793564	0.79799		20.9307	-10.9358	2.00044		20.9307	0.0940548	0.443197		20.9307	7.376	6.76		20.9307	0.378765	0.91187
20.9374	1.4318	-0.253479		20.9374	78.1992	77.2055		20.9374	0.783659	0.788283		20.9374	-10.9451	1.97459		20.9374	0.0937247	0.438448		20.9374	7.397	6.755		20.9374	0.379766	0.91123
20.9441	1.49268	-0.222699		20.9441	76.9997	75.942		20.9441	0.770766	0.77573		20.9441	-10.889	1.98009		20.9441	0.0957153	0.439459		20.9441	7.398	6.673		20.9441	0.379813	0.900742
20.9507	1.47176	-0.245572		20.9507	76.147	74.8946		20.9507	0.761602	0.765325		20.9507	-10.9206	1.95758		20.9507	0.0945954	0.435322		20.9507	7.369	6.582		20.9507	0.378431	0.889102
20.9574	1.53475	-0.278667		20.9574	74.8423	73.4819		20.9574	0.747579	0.751289		20.9574	-10.9149	1.95698		20.9574	0.0947964	0.435212		20.9574	7.434	6.54		20.9574	0.381529	0.88373
20.9641	1.51266	-0.257574		20.9641	73.964	72.5185		20.9641	0.73814	0.741718		20.9641	-10.9293	2.0039		20.9641	0.0942872	0.443832		20.9641	7.406	6.482		20.9641	0.380194	0.876311
20.9707	1.48255	-0.265507		20.9707	72.7468	71.1234		20.9707	0.725058	0.727858		20.9707	-10.9198	2.01116		20.9707	0.0946221	0.445166		20.9707	7.384	6.488		20.9707	0.379146	0.877079
20.9774	1.52515	-0.210747		20.9774	71.7995	70.1694		20.9774	0.714876	0.71838		20.9774	-10.8823	2.01814		20.9774	0.095953	0.446449		20.9774	7.408	6.439		20.9774	0.38029	0.870811
20.9841	1.57845	-0.276881		20.9841	70.5692	68.7851		20.9841	0.701653	0.704627		20.9841	-10.8881	2.05369		20.9841	0.0957464	0.452981		20.9841	7.452	6.343		20.9841	0.382387	0.858532
20.9907	1.57074	-0.270914		20.9907	69.6439	67.8234		20.9907	0.691709	0.695073		20.9907	-10.9217	2.01221		20.9907	0.0945573	0.445359		20.9907	7.465	6.306		20.9907	0.383006	0.853799
20.9974	1.58295	-0.27426		20.9974	68.3924	66.4089		20.9974	0.678258	0.68102		20.9974	-10.9812	1.99362		20.9974	0.0924482	0.441945		20.9974	7.468	6.288		20.9974	0.383149	0.851497
21.004	1.63202	-0.246816		21.004	67.5405	65.4223		21.004	0.669102	0.671218		21.004	-10.9504	2.02255		21.004	0.0935375	0.44726		21.004	7.469	6.221		21.004	0.383197	0.842927
21.0107	1.63562	-0.24356		21.0107	66.2986	64.0878		21.0107	0.655754	0.657961		21.0107	-10.9347	2.00466		21.0107	0.0940954	0.443973		21.0107	7.441	6.17		21.0107	0.381862	0.836403
21.0174	1.66874	-0.251619		21.0174	65.3652	63.0759		21.0174	0.645723	0.647907		21.0174	-11.0023	2.00296		21.0174	0.0916991	0.44366		21.0174	7.446	6.111		21.0174	0.382101	0.828856
21.024	1.72154	-0.321789		21.024	64.3899	62.0163		21.024	0.635241	0.63738		21.024	-11.0041	1.98974		21.024	0.0916369	0.441232		21.024	7.481	6.078		21.024	0.383769	0.824635
21.0307	1.68648	-0.259323		21.0307	63.2338	60.6964		21.0307	0.622816	0.624267		21.0307	-11.0254	1.98286		21.0307	0.0908801	0.439967		21.0307	7.516	6.064		21.0307	0.385437	0.822845
21.0374	1.73584	-0.226966		21.0374	62.2866	59.6746		21.0374	0.612635	0.614116		21.0374	-11.0321	1.99014		21.0374	0.0906418	0.441304		21.0374	7.557	5.993		21.0374	0.38739	0.813763
21.044	1.732	-0.218011		21.044	61.0954	58.3781		21.044	0.599832	0.601235		21.044	-11.0381	1.94003		21.044	0.0904299	0.432098		21.044	7.576	5.935		21.044	0.388296	0.806344
21.0507	1.74181	-0.215729		21.0507	60.2253	57.3798		21.0507	0.590481	0.591317		21.0507	-11.0247	1.94406		21.0507	0.0909039	0.432838		21.0507	7.585	5.926		21.0507	0.388725	0.805193
21.0574	1.75082	-0.25854		21.0574	59.0542	56.0267		21.0574	0.577894	0.577875		21.0574	-11.0393	1.88283		21.0574	0.090389	0.421589		21.0574	7.582	5.912		21.0574	0.388582	0.803402
21.064	1.73909	-0.210255		21.064	58.2225	55.1138		21.064	0.568955	0.568805		21.064	-11.0737	1.91153		21.064	0.0891703	0.426861		21.064	7.606	5.822		21.064	0.389726	0.791891
21.0707	1.77385	-0.182334		21.0707	56.8827	53.6476		21.0707	0.554557	0.554239		21.0707	-11.1199	1.88755		21.0707	0.0875318	0.422456		21.0707	7.646	5.813		21.0707	0.391632	0.790739
21.0778	1.76663	-0.260363		21.0778	56.0752	52.7815		21.0778	0.545877	0.545634		21.0778	-11.1343	1.83704		21.0778	0.0870218	0.413176		21.0778	7.666	5.724		21.0778	0.392585	0.779355
21.084	1.80764	-0.250516		21.084	54.811	51.4072		21.084	0.53229	0.531981		21.084	-11.1492	1.85866		21.084	0.0864924	0.417149		21.084	7.719	5.718		21.084	0.395111	0.778588
21.0907	1.80309	-0.240069		21.0907	54.0529	50.5313		21.0907	0.524142	0.523279		21.0907	-11.1602	1.80809		21.0907	0.0861025	0.407857		21.0907	7.78	5.775		21.0907	0.398018	0.785879
21.0973	1.75816	-0.219127		21.0973	52.9487	49.2471		21.0973	0.512275	0.51052		21.0973	-11.1824	1.85281		21.0973	0.0853162	0.416073		21.0973	7.809	5.756		21.0973	0.3994	0.783448
21.104	1.80135	-0.200232		21.104	52.1124	48.3714		21.104	0.503287	0.50182		21.104	-11.2054	1.79297		21.104	0.0845014	0.405079		21.104	7.878	5.703		21.104	0.402688	0.776669
21.1107	1.78487	-0.251227		21.1107	50.9196	47.1585		21.1107	0.490467	0.48977		21.1107	-11.2518	1.78077		21.1107	0.0828563	0.402836		21.1107	7.893	5.637		21.1107	0.403403	0.768227
21.1173	1.79147	-0.247		21.1173	50.1154	46.2479		21.1173	0.481823	0.480723		21.1173	-11.2449	1.72094		21.1173	0.0831021	0.391844		21.1173	7.918	5.644		21.1173	0.404594	0.769123
21.124	1.7921	-0.188961		21.124	49.3299	45.3028		21.124	0.473381	0.471335		21.124	-11.3112	1.70978		21.124	0.0807533	0.389795		21.124	7.979	5.659		21.124	0.407501	0.771041
21.1307	1.7931	-0.214817		21.1307	48.2448	44.0992		21.1307	0.461719	0.459377		21.1307	-11.2927	1.69269		21.1307	0.0814081	0.386655		21.1307	7.985	5.634		21.1307	0.407787	0.767843
21.1373	1.7623	-0.211903		21.1373	47.485	43.2203		21.1373	0.453552	0.450645		21.1373	-11.3042	1.65329		21.1373	0.0810003	0.379414		21.1373	8.055	5.589		21.1373	0.411123	0.762087
21.144	1.74302	-0.232877		21.144	46.4507	42.1146		21.144	0.442437	0.43966		21.144	-11.3489	1.6387		21.144	0.0794169	0.376735		21.144	8.098	5.564		21.144	0.413172	0.75889
21.1507	1.71202	-0.218907		21.1507	45.6728	41.2669		21.1507	0.434076	0.431238		21.1507	-11.3827	1.61657		21.1507	0.0782198	0.372669		21.1507	8.127	5.552		21.1507	0.414554	0.757355
21.1573	1.737	-0.187002		21.1573	44.653	40.1426		21.1573	0.423115	0.420068		21.1573	-11.4105	1.56606		21.1573	0.0772322	0.363388		21.1573	8.156	5.566		21.1573	0.415936	0.759146
21.164	1.67667	-0.185598		21.164	43.9103	39.3294		21.164	0.415133	0.411989		21.164	-11.4202	1.57719		21.164	0.0768896	0.365434		21.164	8.221	5.545		21.164	0.419034	0.756459
21.1707	1.6941	-0.195897		21.1707	42.8831	38.1814		21.1707	0.404094	0.400584		21.1707	-11.4923	1.50366		21.1707	0.0743336	0.351924		21.1707	8.204	5.54		21.1707	0.418223	0.75582
21.1773	1.60048	-0.217027		21.1773	42.1845	37.3794		21.1773	0.396585	0.392616		21.1773	-11.5043	1.51316		21.1773	0.0739103	0.35367		21.1773	8.236	5.536		21.1773	0.419748	0.755308
21.184	1.6068	-0.218304		21.184	41.1476	36.2825		21.184	0.38544	0.381718		21.184	-11.5315	1.46096		21.184	0.0729434	0.344079		21.184	8.27	5.536		21.184	0.421369	0.755308
21.1906	1.58277	-0.205885		21.1906	40.508	35.4941		21.1906	0.378566	0.373886		21.1906	-11.5728	1.43552		21.1906	0.0714829	0.339404		21.1906	8.429	5.527		21.1906	0.428946	0.754157
21.1973	1.57839	-0.221318		21.1973	39.589	34.4473		21.1973	0.36869	0.363486		21.1973	-11.6066	1.42174		21.1973	0.0702825	0.336873		21.1973	8.415	5.469		21.1973	0.428279	0.746738
21.204	1.55367	-0.190263		21.204	38.9411	33.6892		21.204	0.361726	0.355954		21.204	-11.6152	1.39246		21.204	0.0699801	0.331493		21.204	8.436	5.513		21.204	0.429279	0.752366
21.2106	1.53287	-0.197406		21.2106	37.9388	32.6924		21.2106	0.350953	0.346051		21.2106	-11.6731	1.33901		21.2106	0.0679284	0.321673		21.2106	8.494	5.505		21.2106	0.432043	0.751343
21.2173	1.47332	-0.174973		21.2173	37.2709	31.9842		21.2173	0.343776	0.339015		21.2173	-11.6577	1.25953		21.2173	0.0684714	0.30707		21.2173	8.514	5.531		21.2173	0.432997	0.754669
21.2239	1.42063	-0.171493		21.2239	36.4499	31.0277		21.2239	0.334951	0.329513		21.2239	-11.6814	1.26507		21.2239	0.0676319	0.308089		21.2239	8.581	5.48		21.2239	0.436189	0.748145
21.2306	1.4227	-0.155479		21.2306	35.9106	30.2978		21.2306	0.329155	0.322262		21.2306	-11.7442	1.21407		21.2306	0.065409	0.298718		21.2306	8.625	5.506		21.2306	0.438286	0.751471
21.2373	1.37466	-0.183366		21.2373	34.9416	29.42		21.2373	0.318741	0.313541		21.2373	-11.7674	1.19464		21.2373	0.064584	0.295148		21.2373	8.69	5.478		21.2373	0.441384	0.747889
21.2439	1.3581	-0.1788		21.2439	34.4049	28.6863		21.2439	0.312973	0.306251		21.2439	-11.8374	1.18072		21.2439	0.0621058	0.292591		21.2439	8.735	5.491		21.2439	0.443528	0.749552
21.2517	1.34461	-0.20759		21.2517	33.7782	27.9856		21.2517	0.306237	0.29929		21.2517	-11.8278	1.15755		21.2517	0.0624432	0.288332		21.2517	8.77	5.465		21.2517	0.445196	0.746227
21.2572	1.29412	-0.207531		21.2572	32.7788	26.9627		21.2572	0.295496	0.289128		21.2572	-11.8873	1.13546		21.2572	0.0603359	0.284275		21.2572	8.754	5.481		21.2572	0.444434	0.748273
21.2639	1.27419	-0.184994		21.2639	32.3807	26.4784		21.2639	0.291217	0.284316		21.2639	-11.8933	1.08288		21.2639	0.0601233	0.274615		21.2639	8.822	5.481		21.2639	0.447674	0.748273
21.2706	1.18466	-0.167213		21.2706	31.5699	25.6596		21.2706	0.282503	0.276182		21.2706	-11.9501	1.04829		21.2706	0.0581092	0.268259		21.2706	8.843	5.447		21.2706	0.448675	0.743924
21.2772	1.17432	-0.153618		21.2772	31.0033	25.0909		21.2772	0.276414	0.270532		21.2772	-11.9786	1.02451		21.2772	0.0571009	0.26389		21.2772	8.889	5.482		21.2772	0.450867	0.748401
21.2839	1.15953	-0.170374		21.2839	30.3592	24.2027		21.2839	0.269491	0.261708		21.2839	-11.98	0.9648		21.2839	0.0570495	0.252919		21.2839	8.93	5.488		21.2839	0.452821	0.749169
21.2906	1.17198	-0.211806		21.2906	29.8007	23.6619		21.2906	0.263488	0.256335		21.2906	-12.0229	0.978244		21.2906	0.0555323	0.255389		21.2906	8.973	5.513		21.2906	0.45487	0.752366
21.2972	1.08653	-0.143276		21.2972	29.0474	22.8252		21.2972	0.255392	0.248022		21.2972	-12.0547	0.907597		21.2972	0.0544055	0.24241		21.2972	8.972	5.486		21.2972	0.454823	0.748913
21.3039	1.08742	-0.158868		21.3039	28.5281	22.2402		21.3039	0.249811	0.24221		21.3039	-12.0744	0.854922		21.3039	0.0537053	0.232732		21.3039	9.045	5.54		21.3039	0.458302	0.75582
21.3105	1.10773	-0.160192		21.3105	27.843	21.5091		21.3105	0.242447	0.234947		21.3105	-12.0913	0.810085		21.3105	0.0531051	0.224494		21.3105	9.066	5.483		21.3105	0.459302	0.748529
21.3172	0.984421	-0.109616		21.3172	27.3778	20.9556		21.3172	0.237448	0.229448		21.3172	-12.1124	0.839569		21.3172	0.0523579	0.229911		21.3172	9.147	5.52		21.3172	0.463162	0.753262
21.3239	0.973105	-0.159979		21.3239	26.7376	20.2604		21.3239	0.230568	0.222542		21.3239	-12.1671	0.813492		21.3239	0.0504205	0.22512		21.3239	9.129	5.486		21.3239	0.462305	0.748913
21.3305	0.89075	-0.176789		21.3305	26.2461	19.7559		21.3305	0.225284	0.21753		21.3305	-12.1864	0.788492		21.3305	0.0497362	0.220526		21.3305	9.166	5.545		21.3305	0.464068	0.756459
21.3372	0.914404	-0.14438		21.3372	25.6854	19.0522		21.3372	0.219258	0.210538		21.3372	-12.2727	0.75941		21.3372	0.0466771	0.215183		21.3372	9.209	5.54		21.3372	0.466117	0.75582
21.3438	0.803698	-0.112023		21.3438	25.2408	18.4975		21.3438	0.21448	0.205027		21.3438	-12.2506	0.690617		21.3438	0.0474615	0.202544		21.3438	9.258	5.519		21.3438	0.468452	0.753134
21.3505	0.871992	-0.095336		21.3505	24.6387	17.8995		21.3505	0.208009	0.199087		21.3505	-12.2755	0.65831		21.3505	0.0465788	0.196608		21.3505	9.261	5.521		21.3505	0.468595	0.75339
21.3572	0.808008	-0.147252		21.3572	24.1934	17.4337		21.3572	0.203223	0.194458		21.3572	-12.2852	0.666146		21.3572	0.0462348	0.198048		21.3572	9.286	5.505		21.3572	0.469787	0.751343
21.3638	0.759498	-0.117887		21.3638	23.6789	16.9745		21.3638	0.197693	0.189897		21.3638	-12.334	0.626208		21.3638	0.0445066	0.19071		21.3638	9.357	5.553		21.3638	0.47317	0.757483
21.3705	0.721439	-0.129822		21.3705	23.1494	16.3354		21.3705	0.192003	0.183547		21.3705	-12.3432	0.584171		21.3705	0.0441798	0.182987		21.3705	9.38	5.589		21.3705	0.474266	0.762087
21.3771	0.693369	-0.101732		21.3771	22.8023	15.9134		21.3771	0.188272	0.179355		21.3771	-12.3501	0.582962		21.3771	0.0439339	0.182764		21.3771	9.412	5.577		21.3771	0.475791	0.760553
21.3838	0.656754	-0.0418612		21.3838	22.2632	15.3477		21.3838	0.182478	0.173735		21.3838	-12.405	0.511698		21.3838	0.0419894	0.169671		21.3838	9.399	5.56		21.3838	0.475172	0.758378
21.3905	0.657821	-0.131987		21.3905	21.9441	14.9344		21.3905	0.179048	0.169629		21.3905	-12.4549	0.521144		21.3905	0.0402211	0.171407		21.3905	9.413	5.58		21.3905	0.475839	0.760936
21.3971	0.639487	-0.118466		21.3971	21.3637	14.4477		21.3971	0.17281	0.164794		21.3971	-12.452	0.466057		21.3971	0.0403252	0.161286		21.3971	9.469	5.591		21.3971	0.478507	0.762343
21.4038	0.577871	-0.0885238		21.4038	21.0927	14.0246		21.4038	0.169898	0.16059		21.4038	-12.4744	0.45073		21.4038	0.0395311	0.15847		21.4038	9.495	5.558		21.4038	0.479746	0.758122
21.4104	0.611284	-0.105142		21.4104	20.4885	13.4341		21.4104	0.163404	0.154724		21.4104	-12.4943	0.41238		21.4104	0.038824	0.151424		21.4104	9.467	5.584		21.4104	0.478412	0.761448
21.4171	0.531802	-0.113786		21.4171	20.1831	13.0781		21.4171	0.160122	0.151186		21.4171	-12.5106	0.394648		21.4171	0.0382471	0.148166		21.4171	9.502	5.614		21.4171	0.48008	0.765285
21.4238	0.531478	-0.105391		21.4238	19.7646	12.5994		21.4238	0.155624	0.146431		21.4238	-12.5344	0.383855		21.4238	0.0374045	0.146183		21.4238	9.564	5.644		21.4238	0.483035	0.769123
21.4315	0.48637	-0.147284		21.4315	19.4308	12.2481		21.4315	0.152036	0.14294		21.4315	-12.5888	0.33327		21.4315	0.0354764	0.136889		21.4315	9.567	5.627		21.4315	0.483178	0.766948
21.4371	0.449047	-0.0931196		21.4371	18.9233	11.6756		21.4371	0.146582	0.137253		21.4371	-12.5845	0.29308		21.4371	0.0356286	0.129505		21.4371	9.572	5.614		21.4371	0.483416	0.765285
21.4438	0.450483	-0.118206		21.4438	18.6781	11.4439		21.4438	0.143946	0.134951		21.4438	-12.6347	0.3132		21.4438	0.0338493	0.133201		21.4438	9.58	5.627		21.4438	0.483797	0.766948
21.4504	0.441225	-0.118086		21.4504	18.251	11.0587		21.4504	0.139356	0.131124		21.4504	-12.635	0.293728		21.4504	0.0338382	0.129624		21.4504	9.582	5.61		21.4504	0.483892	0.764774
21.4571	0.436569	-0.119086		21.4571	17.9586	10.7401		21.4571	0.136213	0.127958		21.4571	-12.6188	0.24937		21.4571	0.0344139	0.121474		21.4571	9.597	5.595		21.4571	0.484607	0.762855
21.4637	0.39464	-0.125517		21.4637	17.6503	10.4106		21.4637	0.1329	0.124686		21.4637	-12.6535	0.209428		21.4637	0.0331836	0.114135		21.4637	9.631	5.597		21.4637	0.486228	0.763111
21.4704	0.390399	-0.0761362		21.4704	17.3536	10.0335		21.4704	0.129711	0.120939		21.4704	-12.6895	0.18972		21.4704	0.0319071	0.110514		21.4704	9.667	5.592		21.4704	0.487943	0.762471
21.4771	0.35076	-0.130029		21.4771	17.0563	9.68691		21.4771	0.126516	0.117496		21.4771	-12.69	0.170701		21.4771	0.031889	0.10702		21.4771	9.693	5.599		21.4771	0.489182	0.763367
21.4837	0.347478	-0.144479		21.4837	16.7297	9.29741		21.4837	0.123006	0.113626		21.4837	-12.7194	0.148666		21.4837	0.0308463	0.102972		21.4837	9.703	5.653		21.4837	0.489659	0.770274
21.4904	0.286073	-0.0995426		21.4904	16.3927	9.07343		21.4904	0.119384	0.111401		21.4904	-12.7423	0.127693		21.4904	0.0300349	0.0991183		21.4904	9.689	5.642		21.4904	0.488992	0.768867
21.4971	0.264939	-0.141005		21.4971	16.1586	8.69585		21.4971	0.116868	0.107649		21.4971	-12.7369	0.13814		21.4971	0.0302265	0.101038		21.4971	9.706	5.614		21.4971	0.489802	0.765285
21.5037	0.22793	-0.106527		21.5037	15.9073	8.47074		21.5037	0.114167	0.105413		21.5037	-12.8181	0.0498297		21.5037	0.0273508	0.0848124		21.5037	9.716	5.645		21.5037	0.490278	0.76925
21.5104	0.227746	-0.111169		21.5104	15.5898	8.11581		21.5104	0.110755	0.101887		21.5104	-12.8231	0.0702447		21.5104	0.0271736	0.0885633		21.5104	9.764	5.642		21.5104	0.492566	0.768867
21.517	0.177045	-0.159786		21.517	15.3416	7.84495		21.517	0.108087	0.0991959		21.517	-12.8604	0.058871		21.517	0.0258497	0.0864736		21.517	9.726	5.621		21.517	0.490755	0.766181
21.5237	0.188585	-0.128911		21.5237	14.9962	7.55702		21.5237	0.104375	0.0963353		21.5237	-12.8711	0.0458549		21.5237	0.0254709	0.0840822		21.5237	9.732	5.657		21.5237	0.491041	0.770785
21.5304	0.142514	-0.155909		21.5304	14.8461	7.25768		21.5304	0.102761	0.0933615		21.5304	-12.9296	0.0106294		21.5304	0.023398	0.0776102		21.5304	9.756	5.677		21.5304	0.492185	0.773344
21.537	0.164401	-0.186473		21.537	14.5091	6.97795		21.537	0.0991398	0.0905824		21.537	-12.8846	0.0180701		21.537	0.0249947	0.0789773		21.537	9.751	5.688		21.537	0.491946	0.774751
21.5437	0.171655	-0.169936		21.5437	14.338	6.79239		21.5437	0.097301	0.0887388		21.5437	-12.8567	-0.0163211		21.5437	0.0259807	0.0726586		21.5437	9.776	5.704		21.5437	0.493138	0.776797
21.5504	0.105042	-0.122342		21.5504	14.0559	6.51315		21.5504	0.094269	0.0859647		21.5504	-12.9024	0.000141958		21.5504	0.0243625	0.0756833		21.5504	9.816	5.7		21.5504	0.495044	0.776285
21.557	0.0905472	-0.158421		21.557	13.8738	6.29502		21.557	0.0923115	0.0837976		21.557	-12.9	-0.0957885		21.557	0.0244481	0.0580581		21.557	9.807	5.695		21.557	0.494615	0.775646
21.5637	0.0725575	-0.192725		21.5637	13.5969	6.01252		21.5637	0.0893351	0.080991		21.5637	-12.9685	-0.083915		21.5637	0.0220191	0.0602396		21.5637	9.79	5.697		21.5637	0.493805	0.775902
21.5703	0.106387	-0.16409		21.5703	13.4816	5.85029		21.5703	0.0880967	0.0793792		21.5703	-12.9428	-0.0678855		21.5703	0.02293	0.0631847		21.5703	9.805	5.691		21.5703	0.49452	0.775134
21.577	0.0500504	-0.213476		21.577	13.2993	5.66009		21.577	0.0861376	0.0774896		21.577	-12.939	-0.0740395		21.577	0.0230664	0.062054		21.577	9.802	5.698		21.577	0.494377	0.77603
21.5837	0.0475295	-0.181961		21.5837	13.0664	5.37984		21.5837	0.0836338	0.0747054		21.5837	-12.9611	-0.0599159		21.5837	0.0222811	0.064649		21.5837	9.838	5.693		21.5837	0.496092	0.77539
21.5903	0.0242873	-0.189389		21.5903	12.874	5.23393		21.5903	0.0815657	0.0732558		21.5903	-12.9962	-0.124348		21.5903	0.0210387	0.0528109		21.5903	9.865	5.738		21.5903	0.497379	0.781146
21.597	0.0152303	-0.156691		21.597	12.6538	4.99075		21.597	0.0791993	0.0708398		21.597	-12.9829	-0.113951		21.597	0.0215084	0.054721		21.597	9.888	5.706		21.597	0.498475	0.777053
21.6036	0.0438194	-0.170666		21.6036	12.5117	4.80119		21.6036	0.0776726	0.0689566		21.6036	-13.0182	-0.126052		21.6036	0.0202604	0.0524979		21.6036	9.858	5.729		21.6036	0.497045	0.779995
21.6103	0.0524718	-0.168717		21.6103	12.3286	4.6387		21.6103	0.0757045	0.0673423		21.6103	-13.005	-0.143063		21.6103	0.0207282	0.0493723		21.6103	9.86	5.757		21.6103	0.497141	0.783576
21.617	0.050925	-0.16685		21.617	12.1654	4.47463		21.617	0.0739504	0.0657123		21.617	-13.001	-0.133977		21.617	0.0208686	0.0510418		21.617	9.837	5.746		21.617	0.496045	0.782169
21.6236	0.0144699	-0.185265		21.6236	11.9587	4.28375		21.6236	0.0717291	0.0638159		21.6236	-13.019	-0.141008		21.6236	0.0202296	0.0497499		21.6236	9.853	5.727		21.6236	0.496807	0.779739
21.6303	-0.00984602	-0.163597		21.6303	11.8484	4.10138		21.6303	0.0705436	0.0620041		21.6303	-13.047	-0.166029		21.6303	0.0192369	0.0451529		21.6303	9.869	5.749		21.6303	0.49757	0.782553
21.6369	-0.0444911	-0.210077		21.6369	11.6779	3.92397		21.6369	0.0687107	0.0602415		21.6369	-13.064	-0.189026		21.6369	0.0186349	0.0409276		21.6369	9.798	5.771		21.6369	0.494186	0.785367
21.6436	0.00627132	-0.219872		21.6436	11.5351	3.76028		21.6436	0.0671763	0.0586153		21.6436	-13.046	-0.165974		21.6436	0.0192742	0.045163		21.6436	9.85	5.747		21.6436	0.496664	0.782297
21.6503	-0.000216371	-0.210423		21.6503	11.3551	3.66756		21.6503	0.0652418	0.0576942		21.6503	-13.053	-0.202062		21.6503	0.019025	0.0385326		21.6503	9.854	5.746		21.6503	0.496855	0.782169
21.6569	0	-0.218501		21.6569	11.2385	3.48134		21.6569	0.0639889	0.0558441		21.6569	-13.082	-0.221		21.6569	0.0179977	0.0350531		21.6569	9.877	5.763		21.6569	0.497951	0.784344
21.6636	-0.0374843	-0.195509		21.6636	11.0651	3.29839		21.6636	0.0621244	0.0540264		21.6636	-13.064	-0.236		21.6636	0.0186356	0.0322971		21.6636	9.839	5.745		21.6636	0.49614	0.782041
21.6702	-0.0435633	-0.19807		21.6702	10.9899	3.17155		21.6702	0.0613164	0.0527664		21.6702	-13.082	-0.248		21.6702	0.0179977	0.0300924		21.6702	9.892	5.749		21.6702	0.498666	0.782553
21.6769	-0.0569078	-0.244003		21.6769	10.8832	3.04446		21.6769	0.0601696	0.0515038		21.6769	-13.091	-0.223		21.6769	0.0176788	0.0346856		21.6769	9.894	5.751		21.6769	0.498761	0.782809
21.6836	-0.0570693	-0.228169		21.6836	10.6957	2.93028		21.6836	0.0581548	0.0503694		21.6836	-13.06	-0.224		21.6836	0.0187773	0.0345019		21.6836	9.891	5.748		21.6836	0.498618	0.782425
21.6902	-0.0516566	-0.258923		21.6902	10.6355	2.83176		21.6902	0.0575081	0.0493906		21.6902	-13.086	-0.225		21.6902	0.0178559	0.0343181		21.6902	9.867	5.753		21.6902	0.497474	0.783065
21.6969	-0.132086	-0.264475		21.6969	10.4675	2.70773		21.6969	0.0557015	0.0481584		21.6969	-13.082	-0.213		21.6969	0.0179977	0.0365229		21.6969	9.876	5.706		21.6969	0.497903	0.777053
21.7035	-0.0789871	-0.241594		21.7035	10.3954	2.53767		21.7035	0.0549268	0.0464689		21.7035	-13.091	-0.234		21.7035	0.0176788	0.0326646		21.7035	9.899	5.716		21.7035	0.498999	0.778332
21.7102	-0.082	-0.207809		21.7102	10.263	2.44037		21.7102	0.0535039	0.0455022		21.7102	-13.092	-0.229		21.7102	0.0176433	0.0335832		21.7102	9.877	5.707		21.7102	0.497951	0.777181
21.7169	-0.0425644	-0.204671		21.7169	10.161	2.33137		21.7169	0.0524083	0.0444193		21.7169	-13.108	-0.242		21.7169	0.0170763	0.0311947		21.7169	9.895	5.727		21.7169	0.498809	0.779739
21.7235	-0.0652398	-0.235892		21.7235	10.0342	2.29348		21.7235	0.0510451	0.0440428		21.7235	-13.101	-0.249		21.7235	0.0173243	0.0299086		21.7235	9.916	5.689		21.7235	0.499809	0.774878
21.7302	-0.0459056	-0.272318		21.7302	9.90385	2.10149		21.7302	0.0496441	0.0421355		21.7302	-13.111	-0.293		21.7302	0.01697	0.0218245		21.7302	9.896	5.664		21.7302	0.498856	0.771681
21.7368	-0.0533811	-0.259365		21.7368	9.79569	2.05073		21.7368	0.0484816	0.0416312		21.7368	-13.083	-0.27		21.7368	0.0179623	0.0260503		21.7368	9.931	5.693		21.7368	0.500524	0.77539
21.7435	-0.0870344	-0.283399		21.7435	9.70208	1.92847		21.7435	0.0474755	0.0404165		21.7435	-13.141	-0.26		21.7435	0.0159068	0.0278876		21.7435	9.881	5.683		21.7435	0.498141	0.774111
21.7502	-0.0647921	-0.25222		21.7502	9.62102	1.83876		21.7502	0.0466043	0.0395253		21.7502	-13.106	-0.229		21.7502	0.0171472	0.0335832		21.7502	9.866	5.662		21.7502	0.497427	0.771425
21.7568	-0.0532371	-0.316751		21.7568	9.5689	1.73741		21.7568	0.0460441	0.0385183		21.7568	-13.149	-0.3		21.7568	0.0156233	0.0205384		21.7568	9.851	5.659		21.7568	0.496712	0.771041
21.7635	-0.0263471	-0.273648		21.7635	9.44102	1.65089		21.7635	0.0446697	0.0376588		21.7635	-13.1	-0.281		21.7635	0.0173598	0.0240293		21.7635	9.848	5.641		21.7635	0.496569	0.768739
21.7701	-0.077988	-0.263237		21.7701	9.40203	1.56679		21.7701	0.0442506	0.0368233		21.7701	-13.139	-0.221		21.7701	0.0159777	0.0350531		21.7701	9.856	5.648		21.7701	0.49695	0.769634
21.7768	-0.0739364	-0.296971		21.7768	9.31225	1.49773		21.7768	0.0432857	0.0361372		21.7768	-13.101	-0.25		21.7768	0.0173243	0.0297249		21.7768	9.862	5.622		21.7768	0.497236	0.766309
21.7835	-0.0857088	-0.258809		21.7835	9.23408	1.40481		21.7835	0.0424456	0.0352141		21.7835	-13.123	-0.265013		21.7835	0.016544	0.0269666		21.7835	9.83	5.631		21.7835	0.495711	0.76746
21.7901	-0.0679691	-0.259936		21.7901	9.16244	1.33912		21.7901	0.0416757	0.0345615		21.7901	-13.111	-0.260997		21.7901	0.0169703	0.0277045		21.7901	9.847	5.568		21.7901	0.496521	0.759401
21.7968	-0.0658067	-0.267451		21.7968	9.0968	1.29979		21.7968	0.0409702	0.0341707		21.7968	-13.109	-0.266004		21.7968	0.0170409	0.0267845		21.7968	9.844	5.574		21.7968	0.496378	0.760169
21.8035	-0.0755747	-0.318065		21.8035	8.98692	1.19106		21.8035	0.0397893	0.0330904		21.8035	-13.117	-0.253997		21.8035	0.0167572	0.0289906		21.8035	9.86	5.575		21.8035	0.497141	0.760297
21.8101	-0.0536942	-0.247887		21.8101	8.91424	1.13075		21.8101	0.0390081	0.0324913		21.8101	-13.13	-0.28906		21.8101	0.0162959	0.0225484		21.8101	9.837	5.509		21.8101	0.496045	0.751855
21.8168	-0.046988	-0.25289		21.8168	8.88533	1.00721		21.8168	0.0386973	0.0312639		21.8168	-13.125	-0.283986		21.8168	0.0164744	0.0234807		21.8168	9.842	5.46		21.8168	0.496283	0.745587
21.8235	-0.033016	-0.257328		21.8235	8.7636	0.912439		21.8235	0.037389	0.0303224		21.8235	-13.0719	-0.281996		21.8235	0.0183558	0.0238463		21.8235	9.837	5.453		21.8235	0.496045	0.744692
21.8301	-0.0819897	-0.267664		21.8301	8.74375	0.912876		21.8301	0.0371757	0.0303268		21.8301	-13.1241	-0.25092		21.8301	0.0165045	0.0295559		21.8301	9.845	5.448		21.8301	0.496426	0.744052
21.8368	-0.0459227	-0.238191		21.8368	8.65991	0.82		21.8368	0.0362747	0.0294041		21.8368	-13.1059	-0.251		21.8368	0.0171492	0.0295412		21.8368	9.83	5.439		21.8368	0.495711	0.742901
21.8434	-0.035189	-0.254946		21.8434	8.64628	0.802365		21.8434	0.0361281	0.0292288		21.8434	-13.099	-0.257022		21.8434	0.0173962	0.0284347		21.8434	9.808	5.395		21.8434	0.494663	0.737273
21.8501	-0.0146369	-0.309544		21.8501	8.52906	0.697126		21.8501	0.0348683	0.0281833		21.8501	-13.1111	-0.241927		21.8501	0.0169679	0.0312082		21.8501	9.79	5.365		21.8501	0.493805	0.733436
21.8568	-0.0598179	-0.279282		21.8568	8.45606	0.662652		21.8568	0.0340838	0.0278408		21.8568	-13.1291	-0.299277		21.8568	0.016329	0.0206712		21.8568	9.786	5.308		21.8568	0.493614	0.726145
21.8634	-0.0751781	-0.260683		21.8634	8.47523	0.567175		21.8634	0.0342898	0.0268923		21.8634	-13.0778	-0.287946		21.8634	0.0181482	0.022753		21.8634	9.801	5.274		21.8634	0.494329	0.721796
21.8701	-0.0515326	-0.253441		21.8701	8.35435	0.442961		21.8701	0.0329906	0.0256582		21.8701	-13.0981	-0.261873		21.8701	0.0174272	0.0275434		21.8701	9.802	5.238		21.8701	0.494377	0.717191
21.8768	-0.0637045	-0.260423		21.8768	8.34005	0.478622		21.8768	0.0328369	0.0260125		21.8768	-13.1211	-0.232859		21.8768	0.0166116	0.0328742		21.8768	9.803	5.246		21.8768	0.494424	0.718214
21.8834	-0.0908465	-0.293202		21.8834	8.27676	0.462213		21.8834	0.0321567	0.0258495		21.8834	-13.0989	-0.257103		21.8834	0.0173986	0.0284199		21.8834	9.743	5.177		21.8834	0.491565	0.709389
21.8901	-0.0493511	-0.263139		21.8901	8.18151	0.351581		21.8901	0.031133	0.0247504		21.8901	-13.092	-0.217877		21.8901	0.0176441	0.0356268		21.8901	9.706	5.162		21.8901	0.489802	0.70747
21.8968	-0.0970309	-0.275722		21.8968	8.13786	0.343399		21.8968	0.0306639	0.0246691		21.8968	-13.083	-0.230045		21.8968	0.0179635	0.0333913		21.8968	9.768	5.149		21.8968	0.492756	0.705807
21.9034	-0.0319045	-0.248235		21.9034	8.12656	0.308289		21.9034	0.0305424	0.0243203		21.9034	-13.0679	-0.227992		21.9034	0.018496	0.0337684		21.9034	9.758	5.078		21.9034	0.49228	0.696725
21.9101	-0.0284989	-0.253215		21.9101	8.05076	0.206126		21.9101	0.0297277	0.0233053		21.9101	-13.0338	-0.208908		21.9101	0.0197046	0.0372748		21.9101	9.782	5.072		21.9101	0.493424	0.695958
21.9168	-0.022567	-0.224052		21.9168	8.03018	0.188712		21.9168	0.0295065	0.0231323		21.9168	-13.0441	-0.184869		21.9168	0.0193424	0.0416913		21.9168	9.747	5.03		21.9168	0.491756	0.690586
21.9234	-0.0337274	-0.247455		21.9234	7.94793	0.179918		21.9234	0.0286225	0.0230449		21.9234	-13.0249	-0.214174		21.9234	0.0200217	0.0363071		21.9234	9.768	5.009		21.9234	0.492756	0.6879
21.9301	-0.0598404	-0.230969		21.9301	7.90325	0.10273		21.9301	0.0281424	0.0222781		21.9301	-13.0381	-0.235138		21.9301	0.019554	0.0324554		21.9301	9.749	4.917		21.9301	0.491851	0.676132
21.9368	-0.02584	-0.234144		21.9368	7.92736	0.0265172		21.9368	0.0284015	0.0215209		21.9368	-12.9987	-0.221903		21.9368	0.0209494	0.0348871		21.9368	9.756	4.848		21.9368	0.492185	0.667306
21.9434	-0.0258523	-0.228631		21.9434	7.85193	-0.0179273		21.9434	0.0275907	0.0210794		21.9434	-13.0081	-0.22301		21.9434	0.020617	0.0346838		21.9434	9.711	4.832		21.9434	0.49004	0.66526
21.9501	-0.0345907	-0.229		21.9501	7.74828	-0.0877818		21.9501	0.0264768	0.0203854		21.9501	-13.0596	-0.193684		21.9501	0.0187931	0.0400718		21.9501	9.742	4.762		21.9501	0.491517	0.656306
21.9568	-0.0146709	-0.220409		21.9568	7.70902	-0.0670412		21.9568	0.0260548	0.0205914		21.9568	-13.062	-0.205113		21.9568	0.0187054	0.0379719		21.9568	9.691	4.695		21.9568	0.489087	0.647736
21.9634	-0.022443	-0.198449		21.9634	7.73464	-0.0890845		21.9634	0.0263302	0.0203724		21.9634	-13.0246	-0.224196		21.9634	0.0200312	0.0344659		21.9634	9.729	4.704		21.9634	0.490898	0.648887
21.9701	-0.0681752	-0.198926		21.9701	7.66375	-0.143319		21.9701	0.0255683	0.0198336		21.9701	-13.0301	-0.250268		21.9701	0.0198387	0.0296757		21.9701	9.702	4.662		21.9701	0.489611	0.643515
21.9767	-0.0209725	-0.174302		21.9767	7.59507	-0.185381		21.9767	0.0248301	0.0194157		21.9767	-13.0391	-0.253031		21.9767	0.0195183	0.029168		21.9767	9.688	4.549		21.9767	0.488944	0.629061
21.9834	-0.0830612	-0.207141		21.9834	7.59858	-0.240825		21.9834	0.0248678	0.0188649		21.9834	-13.04	-0.25199		21.9834	0.0194858	0.0293593		21.9834	9.711	4.498		21.9834	0.49004	0.622538
21.9901	-0.0779262	-0.231846		21.9901	7.57114	-0.271552		21.9901	0.0245729	0.0185596		21.9901	-13.0188	-0.193402		21.9901	0.020238	0.0401236		21.9901	9.687	4.447		21.9901	0.488896	0.616014
21.9967	-0.0715551	-0.239667		21.9967	7.53723	-0.318925		21.9967	0.0242085	0.018089		21.9967	-13.0432	-0.26068		21.9967	0.019371	0.0277627		21.9967	9.736	4.375		21.9967	0.491231	0.606805
22.0034	-0.0709256	-0.193874		22.0034	7.48658	-0.312972		22.0034	0.0236641	0.0181481		22.0034	-13.0309	-0.219588		22.0034	0.0198094	0.0353125		22.0034	9.682	4.327		22.0034	0.488658	0.600665

## Sheet: Fig. 5c
Fig. 5c
MTR plus MTRR-FL pulldowns
Boxed areas are ones used in figures

## Sheet: Fig. 5d-Gels
Fig. 5d
Analytical size-exclusion chromatography
Boxed areas are ones used in figures
	MTRR-FL NOTE:Used for each set of size-exclusion runs					MTR-FL NOTE: Gel has also been used in Fig. 6d					MTRR-FL plus MTR-FL
						MTR-NHalf NOTE: Gel has also been used in Fig. 6d					MTRR-FL plus MTR-Nhalf
						MTR-CHalf NOTE: Gel has also been used in Fig. 6d					MTRR-FL Plus MTR-CHalf

## Sheet: Fig. 5d-Chromatographs
Fig. 5d
Size-exclusion chromatography	NOTE: Each set of chromatography runs share the same MTRR-FL raw data.
	NOTE: The MTR-FL, MTR-NHalf, and MTR-CHalf raw data is also used in Fig. 6d
MTRR-FL plus MTR-FL Raw Data					MTRR-FL plus MTR-FL Normalised Data					MTRR-FL plus MTR-NHalf Raw Data					MTRR-FL plus MTR-NHalf Normalised Data					MTRR-FL plus MTR-CHalf Raw Data					MTRR-FL plus MTR-CHalf Normalised Data
Elution Volume	MTR-FL_280nm	MTRR-FL_plus_MTR-FL_280nm	MTRR-FL_280nm		Elution Volume	MTR-FL_280nm	MTRR-FL_plus_MTR-FL_280nm	MTRR-FL_280nm		Elution Volume	MTR-NHalf_280nm	MTRR-FL_plus_MTR-NHalf_280nm	MTRR-FL_280nm		Elution Volume	MTR-NHalf_280nm	MTRR-FL_plus_MTR-NHalf_280nm	MTRR-FL_280nm		Elution Volume	MTR-CHalf_280nm	MTRR-FL_plus_MTR-CHalf_280nm	MTRR-FL_280nm		Elution Volume	MTR-CHalf_280nm	MTRR-FL_plus_MTR-CHalf_280nm	MTRR-FL_280nm
1.00263	0.55171	1.25201	-0.150661		1.00263	0.00866897	0.0175427	0.00361465		1.00262	1.24502	0.21501	-0.150637		1.00262	0.0113068	0.00921289	0.00308415		1.00278	0.978748	1.03819	-0.150962		1.00278	0.0125729	0.0113429	0.00350017
1.01264	0.53007	1.25698	-0.15349		1.01264	0.00847329	0.0175876	0.00358911		1.01262	1.264	0.241006	-0.153455		1.01262	0.0114535	0.00941261	0.00306243		1.01277	1.19498	1.06004	-0.153687		1.01277	0.0144665	0.0115346	0.00347632
1.02263	0.593298	1.292	-0.165449		1.02263	0.00904504	0.0179034	0.0034811		1.02261	1.224	0.232029	-0.165417		1.02261	0.0111444	0.00934364	0.00297022		1.02277	1.04905	1.04409	-0.165633		1.02277	0.0131885	0.0113946	0.0033718
1.03263	0.565859	1.27002	-0.121852		1.03263	0.00879692	0.0177051	0.00387482		1.03261	1.18598	0.222008	-0.12186		1.03261	0.0108506	0.00926665	0.00330598		1.03276	1.028	1.03908	-0.121787		1.03276	0.0130042	0.0113507	0.00375545
1.04262	0.528351	1.274	-0.144126		1.04262	0.00845774	0.0177411	0.00367367		1.04261	1.233	0.18102	-0.14412		1.04261	0.0112139	0.00895174	0.00313439		1.04275	1.058	1.03805	-0.144179		1.04275	0.0132669	0.0113417	0.00355952
1.05262	0.530212	1.249	-0.136		1.05262	0.00847457	0.0175156	0.00374705		1.0526	1.13505	0.242992	-0.136		1.0526	0.0104569	0.00942786	0.00319698		1.05275	1.131	1.02712	-0.136		1.05275	0.0139062	0.0112458	0.00363108
1.06262	0.592413	1.247	-0.196641		1.06262	0.00903703	0.0174975	0.00319941		1.0626	1.19	0.149027	-0.196599		1.0626	0.0108816	0.00870594	0.00272985		1.06274	1.057	1.02905	-0.196893		1.06274	0.0132582	0.0112627	0.00309827
1.07262	0.520407	1.269	-0.131731		1.07262	0.00838591	0.017696	0.0037856		1.07259	1.175	0.183013	-0.131751		1.07259	0.0107657	0.00896705	0.00322974		1.07274	1.051	1.03103	-0.131633		1.07274	0.0132056	0.0112801	0.00366929
1.08261	0.569725	1.23201	-0.132853		1.08261	0.00883188	0.0173624	0.00377547		1.08259	1.069	0.183017	-0.132866		1.08259	0.00994648	0.00896709	0.00322115		1.08273	1.023	0.981239	-0.132793		1.08273	0.0129605	0.0108433	0.00365914
1.0926	0.580698	1.239	-0.139968		1.0926	0.0089311	0.0174254	0.00371122		1.09258	1.158	0.143038	-0.139971		1.09258	0.0106343	0.00865993	0.00316637		1.09273	1.052	1.04688	-0.139956		1.09273	0.0132144	0.0114191	0.00359647
1.1026	0.565967	1.261	-0.105618		1.1026	0.00879789	0.0176238	0.00402143		1.10257	1.188	0.151019	-0.10565		1.10257	0.0108662	0.00872125	0.00343094		1.10273	1.10202	1.09871	-0.105462		1.10273	0.0136525	0.0118738	0.00389829
1.1126	0.572902	1.29201	-0.175489		1.1126	0.0088606	0.0179035	0.00339043		1.11257	1.116	0.118992	-0.175438		1.11257	0.0103097	0.00847519	0.00289297		1.11273	1.07	1.03307	-0.175673		1.11273	0.013372	0.011298	0.00328395
1.12261	0.614472	1.23899	-0.148034		1.12261	0.00923651	0.0174253	0.00363837		1.12256	1.073	0.133022	-0.14803		1.12256	0.00997739	0.00858298	0.00310425		1.12272	1.03701	0.928472	-0.148045		1.12272	0.0130831	0.0103804	0.00352569
1.1326	0.568187	1.30199	-0.12783		1.1326	0.00881796	0.0179935	0.00382084		1.13257	1.135	0.0971051	-0.12785		1.13257	0.0104566	0.00830703	0.00325981		1.13271	1.041	0.955206	-0.127761		1.13271	0.0131181	0.0106149	0.00370317
1.14259	0.56317	1.28699	-0.130904		1.14259	0.0087726	0.0178582	0.00379307		1.14257	1.05797	0.0840358	-0.130912		1.14257	0.0098612	0.00820662	0.0032362		1.14271	1.032	1.21608	-0.13087		1.14271	0.0130393	0.0129035	0.00367597
1.15259	0.570034	1.274	-0.112745		1.15259	0.00883467	0.0177411	0.00395707		1.15256	1.098	0.128988	-0.112766		1.15256	0.0101706	0.00855198	0.00337608		1.1527	1.037	0.846885	-0.112653		1.1527	0.013083	0.00966465	0.00383536
1.1626	0.580903	1.31502	-0.129		1.1626	0.00893296	0.018111	0.00381027		1.16256	1.05402	0.119	-0.129		1.16256	0.00983074	0.00847525	0.00325094		1.1627	0.98	0.983036	-0.129		1.1627	0.0125839	0.0108591	0.00369233
1.1726	0.589853	1.289	-0.0864892		1.1726	0.00901388	0.0178763	0.00419418		1.17255	1.116	0.0530105	-0.0865561		1.17255	0.0103097	0.00796825	0.00357813		1.17269	1.055	0.959121	-0.0863528		1.17269	0.0132407	0.0106493	0.00406549
1.18259	0.588903	1.30398	0.115361		1.18259	0.00900529	0.0180115	0.00601708		1.18255	1.06	0.0940053	0.115057		1.18255	0.00987689	0.00828321	0.00513228		1.18269	1.009	0.946133	0.1161		1.18269	0.0128378	0.0105353	0.00583693
1.19258	0.657208	1.321	-0.254371		1.19258	0.00962295	0.018165	0.00267805		1.19255	0.972922	0.0510301	-0.254127		1.19255	0.00920395	0.00795304	0.00228639		1.19268	0.935	0.938098	-0.255062		1.19268	0.0121898	0.0104648	0.0025893
1.20257	0.578326	1.38397	-0.0766431		1.20257	0.00890965	0.0187329	0.0042831		1.20254	1.02301	0.083998	-0.0766704		1.20254	0.00959103	0.00820633	0.00365433		1.20268	0.974	0.981873	-0.0765256		1.20268	0.0125313	0.0108489	0.00415148
1.21257	0.642513	1.309	-0.105066		1.21257	0.00949008	0.0180567	0.00402641		1.21254	1.039	0.0339954	-0.10506		1.21254	0.00971463	0.00782216	0.00343549		1.21267	1.018	0.942103	-0.105086		1.21267	0.0129167	0.0105	0.00390157
1.22257	0.618934	1.28096	-0.0949347		1.22257	0.00927685	0.0178038	0.00411791		1.22253	0.94	0.0270459	-0.0949412		1.22253	0.00894951	0.00776877	0.00351349		1.22266	0.965	0.946051	-0.0949149		1.22266	0.0124525	0.0105346	0.00399057
1.23256	0.591282	1.29701	-0.099		1.23256	0.00902681	0.0179486	0.0040812		1.23253	0.969993	0.121901	-0.099		1.23253	0.00918131	0.00849754	0.0034822		1.23266	0.962997	1.05856	-0.099		1.23266	0.012435	0.0115216	0.00395483
1.24255	0.663365	1.431	-0.0929363		1.24255	0.00967863	0.0191571	0.00413596		1.24254	0.927966	0.0999885	-0.0929397		1.24254	0.00885651	0.00832918	0.00352892		1.24267	0.972997	0.878329	-0.092913		1.24267	0.0125226	0.0099405	0.00400809
1.25255	0.593363	1.23899	-0.036355		1.25255	0.00904563	0.0174253	0.00464694		1.25253	0.951001	0.00603722	-0.0363969		1.25253	0.00903454	0.00760736	0.00396478		1.25267	0.952995	0.92215	-0.0361298		1.25267	0.0123474	0.0103249	0.00450494
1.26256	0.582355	1.27499	-0.104297		1.26256	0.00894608	0.0177499	0.00403336		1.26253	0.911034	0.0280143	-0.104271		1.26253	0.00872565	0.00777621	0.00344157		1.26266	0.939027	0.92706	-0.104392		1.26266	0.0122251	0.010368	0.00390765
1.27256	0.630729	1.28399	-0.0162055		1.27256	0.00938351	0.0178312	0.00482891		1.27252	0.914004	-0.0299529	-0.0163153		1.27252	0.00874861	0.00733085	0.00411958		1.27265	0.881	0.92206	-0.0159992		1.27265	0.0117169	0.0103241	0.00468108
1.28256	0.636706	1.228	-0.0387237		1.28256	0.00943756	0.0173262	0.00462555		1.28252	0.851989	0.0130031	-0.0387557		1.28252	0.00826933	0.00766088	0.0039466		1.28264	0.909006	0.946936	-0.038658		1.28264	0.0119622	0.0105424	0.00448281
1.29255	0.632869	1.23004	-0.055		1.29255	0.00940287	0.0173446	0.00447856		1.29253	0.823915	0.00999857	-0.055		1.29253	0.00805236	0.0076378	0.00382138		1.29265	0.909994	0.886145	-0.055		1.29265	0.0119708	0.0100091	0.00433982
1.30254	0.60127	1.18603	-0.0337662		1.30254	0.00911713	0.0169476	0.00467032		1.30252	0.871	-0.0200057	-0.0337756		1.30252	0.00841625	0.00740727	0.00398499		1.30265	1.0071	0.890129	-0.0336874		1.30265	0.0128212	0.010044	0.00452631
1.31254	0.649633	1.20401	0.00660802		1.31254	0.00955445	0.0171098	0.00503493		1.31252	0.885991	-0.0020032	0.0065771		1.31252	0.00853211	0.00754559	0.00429605		1.31264	0.838141	0.930923	0.00680382		1.31264	0.0113416	0.0104019	0.0048806
1.32253	0.65473	1.1159	-0.0118008		1.32253	0.00960055	0.0163151	0.00486869		1.32251	0.784	-0.0099943	-0.0118111		1.32251	0.00774388	0.00748419	0.00415431		1.32264	0.882	1.04553	-0.0117356		1.32264	0.0117257	0.0114073	0.00471838
1.33253	0.642932	1.09802	-0.0088427		1.33253	0.00949386	0.0161538	0.0048954		1.3325	0.794017	-0.0109803	-0.008857		1.3325	0.0078213	0.00747662	0.00417708		1.33262	0.866014	0.81957	-0.008795		1.33262	0.0115857	0.00942503	0.00474411
1.34252	0.618232	1.06499	0.00525024		1.34252	0.00927051	0.015856	0.00502267		1.34251	0.787989	-0.0229937	0.00524108		1.34251	0.00777471	0.00738432	0.00428575		1.34264	0.871995	0.924964	0.00534179		1.34264	0.0116381	0.0103496	0.00486781
1.35252	0.626065	1.103	0.0466237		1.35252	0.00934134	0.0161987	0.00539631		1.3525	0.734902	-0.0379906	0.0465947		1.3525	0.00736443	0.0072691	0.00460453		1.35263	0.956101	0.878128	0.046834		1.35263	0.0123746	0.00993874	0.00523086
1.36252	0.680461	1.116	0.0535038		1.36252	0.00983323	0.016316	0.00545845		1.3625	0.750044	-0.017001	0.0534695		1.3625	0.00748146	0.00743036	0.00465753		1.36262	0.830099	0.90998	0.0536584		1.36262	0.0112712	0.0102182	0.00529057
1.37252	0.623261	1.073	0.023		1.37252	0.00931598	0.0159281	0.00518297		1.37248	0.764005	-0.0489761	0.023		1.37248	0.00758935	0.0071847	0.00442265		1.37262	0.819	0.870118	0.023		1.37262	0.011174	0.00986847	0.00502231
1.38251	0.621208	1.04303	0.050304		1.38251	0.00929742	0.0156578	0.00542955		1.38248	0.703013	-0.052987	0.0502765		1.38248	0.00711798	0.00715388	0.00463291		1.3826	0.837009	0.938835	0.0503847		1.3826	0.0113317	0.0104713	0.00526193
1.39251	0.668599	0.933019	0.0562702		1.39251	0.00972596	0.0146656	0.00548343		1.39249	0.74299	-0.0399997	0.0562565		1.39249	0.00742694	0.00725366	0.00467901		1.39262	0.786983	0.831295	0.0563572		1.39262	0.0108936	0.00952789	0.00531419
1.4025	0.603462	0.958	0.243263		1.4025	0.00913695	0.0148909	0.00717215		1.40248	0.687004	-0.0649974	0.243148		1.40248	0.00699425	0.00706161	0.00611968		1.40261	0.803962	0.871051	0.243992		1.40261	0.0110423	0.00987665	0.00695597
1.41252	0.666629	0.977979	0.0189595		1.41252	0.00970815	0.0150711	0.00514648		1.41248	0.655064	-0.0290017	0.0190702		1.41248	0.00674741	0.00733816	0.00439236		1.4126	1.19353	0.908892	0.018705		1.4126	0.0144538	0.0102086	0.00498473
1.42251	0.684567	0.892926	0.102287		1.42251	0.00987035	0.014304	0.005899		1.42246	0.723993	-0.0739864	0.102249		1.42246	0.00728012	0.00699254	0.00503355		1.4226	0.595	0.859108	0.102357		1.4226	0.0092124	0.00977188	0.00571668
1.43251	0.636216	0.930046	0.0799282		1.43251	0.00943313	0.0146388	0.00569708		1.43247	0.662003	-0.0609986	0.0799363		1.43247	0.00680104	0.00709233	0.00486155		1.43258	0.754029	0.890952	0.079913		1.43258	0.010605	0.0100512	0.0055203
1.4425	0.641093	0.898	0.181148		1.4425	0.00947723	0.0143498	0.00661119		1.44246	0.639952	-0.0639986	0.18102		1.44246	0.00663062	0.00706928	0.00564076		1.44259	0.741004	0.841154	0.181423		1.44259	0.010491	0.00961438	0.0064085
1.45248	0.623258	0.892019	0.0765509		1.45248	0.00931596	0.0142958	0.00566658		1.45245	0.678998	-0.063999	0.0765857		1.45245	0.00693238	0.00706928	0.00483572		1.45258	0.746961	0.904868	0.0764219		1.45258	0.0105431	0.0101733	0.00548975
1.46249	0.662747	0.827006	0.118178		1.46249	0.00967304	0.0137095	0.00604252		1.46245	0.617	-0.114064	0.118159		1.46245	0.00645323	0.00668463	0.0051562		1.46257	0.765004	0.886978	0.118222		1.46257	0.0107011	0.0100164	0.0058555
1.47248	0.685579	0.789874	0.0958596		1.47248	0.0098795	0.0133746	0.00584096		1.47244	0.687	-0.0959846	0.0958748		1.47244	0.00699422	0.00682353	0.00498441		1.47257	0.787	0.894956	0.0958245		1.47257	0.0108938	0.0100864	0.00565952
1.48248	0.627373	0.844009	0.179887		1.48248	0.00935317	0.0138628	0.00659981		1.48245	0.74502	-0.0689976	0.179811		1.48245	0.00744262	0.00703087	0.00563144		1.48256	0.736	0.85711	0.180107		1.48256	0.0104471	0.00975435	0.00639698
1.49247	0.675688	0.804	0.122929		1.49247	0.00979006	0.013502	0.00608542		1.49245	0.584938	-0.118019	0.122933		1.49245	0.00620545	0.00665425	0.005193		1.49256	0.738	0.868031	0.122911		1.49256	0.0104647	0.00985016	0.00589653
1.50246	0.625369	0.815003	0.160386		1.50246	0.00933505	0.0136012	0.00642369		1.50244	0.615008	-0.131019	0.160367		1.50244	0.00643784	0.00655437	0.00548156		1.50255	0.688	0.865044	0.160487		1.50255	0.0100268	0.00982396	0.00622531
1.51246	0.676672	0.789995	0.134964		1.51246	0.00979896	0.0133756	0.00619411		1.51244	0.550059	-0.101997	0.134967		1.51244	0.00593589	0.00677734	0.00528576		1.51255	0.708	0.882952	0.134956		1.51255	0.010202	0.00998105	0.00600192
1.52247	0.689654	0.819003	0.173426		1.52247	0.00991635	0.0136373	0.00654145		1.52243	0.546	-0.0980032	0.17338		1.52243	0.00590452	0.00680802	0.00558187		1.52254	0.697	0.857073	0.17351		1.52254	0.0101056	0.00975403	0.00633926
1.53247	0.662063	0.754004	0.170224		1.53247	0.00966686	0.013051	0.00651254		1.53243	0.605	-0.14701	0.170197		1.53243	0.00636049	0.00643151	0.00555734		1.53253	0.721	0.880951	0.170272		1.53253	0.0103158	0.0099635	0.00631093
1.54246	0.651158	0.75104	0.192421		1.54246	0.00956824	0.0130243	0.006713		1.54243	0.598001	-0.113999	0.192385		1.54243	0.0063064	0.00668513	0.00572837		1.54255	0.671971	0.825154	0.192529		1.54255	0.00988644	0.00947402	0.00650568
1.55245	0.643192	0.757005	0.177104		1.55245	0.00949621	0.0130781	0.00657467		1.55242	0.55699	-0.15802	0.177096		1.55242	0.00598945	0.00634692	0.00561052		1.55254	0.65396	0.824135	0.177132		1.55254	0.00972872	0.00946508	0.00637096
1.56245	0.646094	0.715996	0.183141		1.56245	0.00952245	0.0127082	0.00662919		1.56242	0.538023	-0.148015	0.183128		1.56242	0.00584286	0.00642378	0.00565701		1.56254	0.733933	0.834043	0.183176		1.56254	0.010429	0.009552	0.00642384
1.57246	0.693583	0.64888	0.232744		1.57246	0.00995188	0.0121029	0.00707715		1.57241	0.544	-0.144999	0.232653		1.57241	0.00588906	0.00644696	0.00603878		1.57253	0.624	0.842	0.232882		1.57253	0.00946636	0.0096218	0.00685876
1.58246	0.66006	0.731	0.239538		1.58246	0.00964874	0.0128435	0.0071385		1.58241	0.59	-0.136	0.239466		1.58241	0.00624456	0.0065161	0.0060913		1.58252	0.661006	0.815107	0.239629		1.58252	0.00979042	0.00938588	0.0069178
1.59245	0.818452	0.728994	0.230259		1.59245	0.011081	0.0128255	0.00705471		1.59241	0.527989	-0.162012	0.230231		1.59241	0.00576532	0.00631625	0.00602011		1.59252	0.659002	0.862871	0.230307		1.59252	0.00977287	0.0098049	0.00683623
1.60244	0.573429	0.686	0.209926		1.60244	0.00886537	0.0124377	0.00687108		1.6024	0.507988	-0.142999	0.209934		1.6024	0.00561074	0.00646233	0.00586365		1.60252	0.663996	0.831069	0.209911		1.60252	0.00981661	0.00952591	0.00665776
1.61244	0.668	0.625	0.232222		1.61244	0.00972054	0.0118875	0.00707244		1.6124	0.542998	-0.190013	0.232198		1.6124	0.00588132	0.00610112	0.00603528		1.61252	0.630009	0.919647	0.232268		1.61252	0.00951898	0.010303	0.00685339
1.62243	0.67097	0.662	0.244292		1.62243	0.0097474	0.0122212	0.00718143		1.62239	0.529	-0.192995	0.244259		1.62239	0.00577313	0.00607821	0.00612825		1.62251	0.633011	0.857039	0.244353		1.62251	0.00954526	0.00975373	0.00695913
1.63243	0.66307	0.583	0.22193		1.63243	0.00967596	0.0115087	0.00697949		1.63239	0.492	-0.249017	0.221938		1.63239	0.00548718	0.00564779	0.00595618		1.6325	0.694994	0.740388	0.221915		1.6325	0.0100881	0.0087304	0.0067628
1.64242	0.68778	0.573	0.256363		1.64242	0.0098994	0.0114185	0.00729045		1.64239	0.528001	-0.218009	0.256328		1.64239	0.00576541	0.00588603	0.00622128		1.6425	0.672001	0.786164	0.256443		1.6425	0.00988671	0.00913197	0.00706491
1.65241	0.674	0.618001	0.251176		1.65241	0.0097748	0.0118244	0.0072436		1.65238	0.484993	-0.17999	0.251164		1.65238	0.00543302	0.00617812	0.00618148		1.6525	0.554936	0.845809	0.251222		1.6525	0.00886156	0.00965522	0.00701924
1.66242	0.697751	0.553992	0.265293		1.66242	0.00998957	0.011247	0.0073711		1.66238	0.427032	-0.196	0.265263		1.66238	0.00498508	0.00605512	0.00629016		1.66249	0.554033	0.789146	0.265356		1.66249	0.00885365	0.00915813	0.0071429
1.67241	0.655249	0.537923	0.270252		1.67241	0.00960524	0.0111021	0.00741589		1.67237	0.513	-0.228974	0.270226		1.67237	0.00564948	0.00580179	0.00632841		1.67249	0.547007	0.808013	0.270307		1.67249	0.00879212	0.00932365	0.00718623
1.6824	0.68783	0.50907	0.271168		1.6824	0.00989986	0.0108419	0.00742415		1.68237	0.426983	-0.194997	0.271153		1.68237	0.0049847	0.00606283	0.00633556		1.68249	0.588	0.786103	0.271209		1.68249	0.0091511	0.00913144	0.00719411
1.6924	0.683937	0.51	0.257964		1.6924	0.00986466	0.0108503	0.00730491		1.69238	0.464997	-0.218008	0.257967		1.69238	0.00527849	0.00588604	0.00623391		1.6925	0.52896	0.793028	0.257955		1.6925	0.00863408	0.00919219	0.00707814
1.70239	0.677032	0.474017	0.287313		1.70239	0.00980222	0.0105257	0.00756995		1.70237	0.469	-0.247021	0.287301		1.70237	0.00530943	0.00566313	0.00646004		1.70249	0.591008	0.751252	0.287409		1.70249	0.00917744	0.0088257	0.00733586
1.71239	0.687907	0.481998	0.329714		1.71239	0.00990055	0.0105977	0.00795288		1.71237	0.412036	-0.217998	0.329668		1.71237	0.00486919	0.00588611	0.00678663		1.71249	0.560017	0.785988	0.329908		1.71249	0.00890605	0.00913043	0.00770773
1.72238	0.673088	0.487985	0.298107		1.72238	0.00976655	0.0106517	0.00766744		1.72236	0.462	-0.25602	0.2981		1.72236	0.00525533	0.005594	0.00654329		1.72248	0.558	0.810889	0.298136		1.72248	0.00888839	0.00934888	0.00742973
1.73238	0.676033	0.431044	0.292		1.73238	0.00979318	0.0101381	0.00761229		1.73236	0.451	-0.277024	0.292		1.73236	0.00517031	0.00543262	0.00649626		1.73247	0.59899	0.795987	0.292		1.73247	0.00924734	0.00921814	0.00737604
1.74237	0.689861	0.405	0.27075		1.74237	0.00991823	0.00990324	0.00742038		1.74235	0.438	-0.250002	0.270766		1.74235	0.00506985	0.00564023	0.00633258		1.74248	0.510975	0.770071	0.270674		1.74248	0.00847658	0.0089908	0.00718944
1.75237	0.684967	0.384004	0.354816		1.75237	0.00987397	0.00971387	0.00817958		1.75235	0.415	-0.238995	0.354768		1.75235	0.00489209	0.00572479	0.00698012		1.75248	0.545988	0.780029	0.355071		1.75248	0.0087832	0.00907815	0.0079279
1.76238	0.691908	0.390978	0.32015		1.76238	0.00993673	0.00977677	0.0078665		1.76234	0.431	-0.305055	0.320134		1.76234	0.00501575	0.00521726	0.00671313		1.76247	0.531029	0.754117	0.320186		1.76247	0.0086522	0.00885084	0.00762266
1.77237	0.665203	0.383975	0.333266		1.77237	0.00969525	0.00971361	0.00798496		1.77233	0.455997	-0.273998	0.333235		1.77233	0.00520894	0.00545587	0.00681413		1.77247	0.482	0.762047	0.33333		1.77247	0.00822285	0.0089204	0.00773767
1.78237	0.670097	0.364053	0.331141		1.78237	0.00973951	0.00953393	0.00796577		1.78233	0.417997	-0.295009	0.331127		1.78233	0.00491525	0.00529444	0.00679788		1.78245	0.670944	0.772987	0.331173		1.78245	0.00987745	0.00901638	0.0077188
1.79236	0.658185	0.341	0.38981		1.79236	0.00963179	0.009326	0.0084956		1.79233	0.424994	-0.252984	0.389743		1.79233	0.00496933	0.00561732	0.00724973		1.79245	0.393023	0.747092	0.390003		1.79245	0.00744367	0.00878921	0.00823356
1.80235	0.705615	0.363005	0.317679		1.80235	0.0100607	0.00952447	0.00784419		1.80233	0.419004	-0.281008	0.317696		1.80233	0.00492303	0.00540201	0.00669434		1.80246	0.506991	0.813746	0.317576		1.80246	0.00844169	0.00937394	0.00759982
1.81236	0.66418	0.289974	0.339038		1.81236	0.009686	0.00886578	0.00803708		1.81232	0.409007	-0.306016	0.339034		1.81232	0.00484577	0.00520988	0.00685883		1.81246	0.481	0.726215	0.339047		1.81246	0.00821409	0.00860606	0.00778769
1.82236	0.68194	0.292925	0.346112		1.82236	0.0098466	0.0088924	0.00810096		1.82232	0.421	-0.313995	0.3461		1.82232	0.00493846	0.00514857	0.0069133		1.82245	0.468034	0.717179	0.34614		1.82245	0.00810054	0.00852679	0.00784975
1.83235	0.710646	0.338983	0.349094		1.83235	0.0101062	0.00930781	0.00812789		1.83232	0.384986	-0.308997	0.349085		1.83232	0.00466013	0.00518698	0.00693631		1.83243	0.49	0.732065	0.349118		1.83243	0.0082929	0.00865739	0.00787581
1.84235	0.671184	0.295	0.297468		1.84235	0.00974934	0.00891111	0.00766166		1.84232	0.384991	-0.302001	0.297511		1.84232	0.00466017	0.00524072	0.00653874		1.84245	0.447989	0.727044	0.297316		1.84245	0.00792501	0.00861334	0.00742255
1.85233	0.668159	0.307005	0.373515		1.85233	0.00972198	0.00901939	0.00834844		1.85231	0.398002	-0.315006	0.373489		1.85231	0.00476073	0.00514081	0.00712443		1.85244	0.482008	0.760903	0.373684		1.85244	0.00822292	0.00891037	0.00809076
1.86233	0.683938	0.23701	0.379421		1.86233	0.00986466	0.00838808	0.00840178		1.86231	0.418	-0.371027	0.379392		1.86231	0.00491528	0.0047104	0.00716993		1.86244	0.466015	0.765923	0.379547		1.86244	0.00808287	0.00895441	0.00814207
1.87233	0.730487	0.267972	0.306376		1.87233	0.0102856	0.00866734	0.00774212		1.87229	0.352017	-0.306002	0.306447		1.87229	0.00440533	0.00520998	0.00660763		1.87243	0.45	0.707165	0.306224		1.87243	0.00794262	0.00843894	0.00750049
1.88233	0.69106	0.252006	0.323824		1.88233	0.00992907	0.00852333	0.00789968		1.8823	0.418002	-0.325995	0.32384		1.8823	0.00491529	0.00505638	0.0067417		1.88241	0.433013	0.742976	0.323782		1.88241	0.00779386	0.0087531	0.00765412
1.89232	0.70391	0.230027	0.318818		1.89232	0.0100453	0.0083251	0.00785447		1.89229	0.352954	-0.357999	0.318834		1.89229	0.00441258	0.0048105	0.00670312		1.89242	0.407006	0.736012	0.318772		1.89242	0.00756612	0.00869201	0.00761029
1.90231	0.674249	0.243005	0.392745		1.90231	0.00977705	0.00844215	0.00852211		1.90229	0.391993	-0.349	0.392697		1.90229	0.00471428	0.00487964	0.0072725		1.90242	0.423981	0.717085	0.392974		1.90242	0.00771477	0.00852597	0.00825955
1.91231	0.695939	0.25	0.32571		1.91231	0.00997319	0.00850524	0.00791672		1.91228	0.389	-0.323989	0.325734		1.91228	0.00469115	0.00507179	0.00675631		1.91241	0.398009	0.689159	0.325629		1.91241	0.00748733	0.00828098	0.00767029
1.92232	0.700914	0.233974	0.302536		1.92232	0.0100182	0.0083607	0.00770744		1.92227	0.342	-0.307015	0.302598		1.92227	0.00432792	0.0052022	0.00657796		1.92241	0.439991	0.705045	0.302427		1.92241	0.00785497	0.00842035	0.00746727
1.93232	0.683133	0.215998	0.31989		1.93232	0.00985738	0.00819857	0.00786416		1.93227	0.369	-0.393963	0.319904		1.93227	0.00453658	0.00453419	0.00671136		1.9324	0.374007	0.733918	0.319866		1.9324	0.00727714	0.00867364	0.00761986
1.94231	0.68209	0.203038	0.35637		1.94231	0.00984796	0.00808167	0.00819361		1.94227	0.319987	-0.375001	0.35633		1.94227	0.00415779	0.00467987	0.00699216		1.94241	0.397993	0.708043	0.356471		1.94241	0.00748719	0.00844665	0.00794015
1.95229	0.708781	0.192013	0.326892		1.95229	0.0100893	0.00798223	0.0079274		1.95227	0.363001	-0.384001	0.326901		1.95227	0.00449022	0.00461072	0.0067653		1.95241	0.390986	0.67716	0.326859		1.95241	0.00742583	0.00817572	0.00768104
1.9623	0.680153	0.193003	0.317817		1.9623	0.00983044	0.00799116	0.00784544		1.96226	0.371994	-0.36	0.317835		1.96226	0.00455972	0.00479512	0.00669541		1.9624	0.424966	0.673108	0.317764		1.9624	0.0077234	0.00814017	0.00760147
1.97229	0.675143	0.143932	0.309786		1.97229	0.00978514	0.00754858	0.00777291		1.97225	0.394994	-0.375996	0.309812		1.97225	0.00473747	0.00467223	0.00663357		1.9724	0.37	0.657129	0.309724		1.9724	0.00724205	0.008	0.00753112
1.98229	0.711712	0.162011	0.367469		1.98229	0.0101158	0.00771164	0.00829384		1.98225	0.357999	-0.373993	0.367414		1.98225	0.00445156	0.00468761	0.0070776		1.98238	0.336027	0.695939	0.367603		1.98238	0.00694455	0.00834047	0.00803755
1.99228	0.673249	0.130006	0.324861		1.99228	0.00976801	0.00742298	0.00790905		1.99226	0.371003	-0.382001	0.32487		1.99226	0.00455207	0.00462609	0.00674965		1.99239	0.388002	0.677031	0.324818		1.99239	0.00739969	0.00817459	0.00766319
2.00228	0.710742	0.147	0.305687		2.00228	0.010107	0.00757625	0.0077359		2.00225	0.315003	-0.374	0.305708		2.00225	0.00411928	0.00468756	0.00660193		2.00238	0.343947	0.677033	0.305591		2.00238	0.00701391	0.00817461	0.00749496
2.01227	0.659387	0.097	0.324		2.01227	0.00964266	0.00712528	0.00790128		2.01225	0.351	-0.425044	0.324		2.01225	0.00439747	0.00429539	0.00674294		2.01238	0.37699	0.660088	0.324		2.01238	0.00730326	0.00802595	0.00765603
2.02227	0.715683	0.155	0.296667		2.02227	0.0101517	0.0076484	0.00765443		2.02224	0.381	-0.388001	0.296687		2.02224	0.00462933	0.00457999	0.0065324		2.02237	0.374	0.724788	0.29657		2.02237	0.00727708	0.00859354	0.00741603
2.03226	0.6851	0.116	0.366554		2.03226	0.00987517	0.00729665	0.00828558		2.03223	0.292009	-0.43499	0.366509		2.03223	0.00394156	0.00421898	0.00707062		2.03236	0.327014	0.646202	0.36672		2.03236	0.00686562	0.00790414	0.00802982
2.04225	0.711757	0.098	0.310758		2.04225	0.0101162	0.0071343	0.00778169		2.04223	0.325999	-0.380998	0.310773		2.04223	0.00420426	0.0046338	0.00664098		2.04236	0.363	0.661052	0.310685		2.04236	0.00718075	0.00803441	0.00753953
2.05225	0.700968	0.125	0.315895		2.05225	0.0100187	0.00737783	0.00782808		2.05223	0.355009	-0.433003	0.315903		2.05223	0.00442846	0.00423424	0.00668052		2.05237	0.316939	0.682934	0.31586		2.05237	0.00677739	0.00822638	0.00758481
2.06225	0.690095	0.0629771	0.334143		2.06225	0.00992034	0.00681842	0.00799287		2.06222	0.308013	-0.445003	0.33413		2.06222	0.00406525	0.00414205	0.00682103		2.06237	0.447006	0.642135	0.334187		2.06237	0.00791641	0.00786846	0.00774517
2.07227	0.743539	0.0939948	0.338147		2.07227	0.0104036	0.00709818	0.00802904		2.07222	0.336	-0.450957	0.338127		2.07222	0.00428155	0.0040963	0.00685184		2.07236	0.322065	0.640098	0.338185		2.07236	0.00682228	0.00785059	0.00778015
2.08226	0.673407	0.0729983	0.311794		2.08226	0.00976943	0.0069088	0.00779104		2.08222	0.310995	-0.433999	0.311819		2.08222	0.00408829	0.00422659	0.00664904		2.08234	0.294025	0.64704	0.311745		2.08234	0.00657673	0.00791149	0.0075488
2.09226	0.70494	0.0820097	0.372583		2.09226	0.0100546	0.00699008	0.00834003		2.09222	0.349011	-0.438	0.372522		2.09222	0.0043821	0.00419585	0.00711698		2.09235	0.287006	0.650013	0.372724		2.09235	0.00651527	0.00793757	0.00808236
2.10225	0.701	0.0579981	0.315708		2.10225	0.010019	0.00677351	0.00782639		2.10221	0.303009	-0.470001	0.315739		2.10221	0.00402658	0.00394999	0.00667926		2.10236	0.293957	0.586241	0.315624		2.10236	0.00657614	0.00737813	0.00758275
2.11225	0.70694	0.00300954	0.347182		2.11225	0.0100727	0.00627755	0.00811063		2.11221	0.317002	-0.461015	0.347163		2.11221	0.00413472	0.00401903	0.0069215		2.11235	0.269997	0.60011	0.347235		2.11235	0.00636632	0.00749979	0.00785933
2.12224	0.729725	0.059	0.352185		2.12224	0.0102787	0.00678255	0.00815581		2.1222	0.339	-0.409017	0.352166		2.1222	0.00430473	0.00441852	0.00696006		2.12235	0.309986	0.664835	0.352238		2.12235	0.00671651	0.0080676	0.00790311
2.13224	0.676382	0.064	0.34503		2.13224	0.00979634	0.00682764	0.0080912		2.1322	0.351	-0.499982	0.345026		2.1322	0.00439747	0.00371965	0.00690502		2.13234	0.272	0.655923	0.345041		2.13234	0.00638386	0.00798942	0.00784014
2.14223	0.711877	0.091	0.370311		2.14223	0.0101173	0.00707117	0.00831951		2.14219	0.293	-0.464	0.370277		2.14219	0.00394922	0.0039961	0.00709967		2.14233	0.277	0.61807	0.370405		2.14233	0.00642764	0.00765734	0.00806207
2.15222	0.709939	-0.021	0.339862		2.15222	0.0100998	0.006061	0.00804452		2.15219	0.351	-0.498999	0.339877		2.15219	0.00439747	0.0037272	0.00686533		2.15233	0.293	0.568275	0.33982		2.15233	0.00656776	0.00722051	0.00779445
2.16222	0.738662	-0.009	0.363173		2.16222	0.0103595	0.00616923	0.00825504		2.16218	0.277	-0.455001	0.363154		2.16218	0.00382557	0.00406524	0.00704476		2.16232	0.28	0.603033	0.363225		2.16232	0.00645391	0.00752543	0.00799925
2.17221	0.708096	-0.016	0.383374		2.17221	0.0100831	0.0061061	0.00843748		2.17218	0.301	-0.493984	0.383336		2.17218	0.00401105	0.00376573	0.00720034		2.17232	0.262	0.611989	0.383479		2.17232	0.00629629	0.007604	0.00817647
2.18221	0.660601	0.052	0.381199		2.18221	0.00965363	0.00671941	0.00841784		2.18218	0.318002	-0.478996	0.381181		2.18218	0.00414245	0.00388089	0.00718372		2.1823	0.263006	0.62494	0.381255		2.1823	0.00630509	0.00771761	0.00815701
2.1922	0.731617	0.012	0.335618		2.1922	0.0102958	0.00635864	0.0080062		2.19218	0.315001	-0.503992	0.335645		2.19218	0.00411926	0.00368884	0.00683271		2.19231	0.234	0.606035	0.335502		2.19231	0.00605109	0.00755177	0.00775668
2.20219	0.710967	0.00200687	0.382269		2.20219	0.0101091	0.00626851	0.0084275		2.20217	0.265015	-0.462007	0.382258		2.20217	0.00373295	0.00401141	0.00719203		2.2023	0.214948	0.561267	0.382362		2.2023	0.00588425	0.00715904	0.00816669
2.21219	0.72681	-0.0160019	0.387244		2.21219	0.0102523	0.00610608	0.00847243		2.21217	0.326989	-0.525986	0.387226		2.21217	0.0042119	0.00351986	0.00723032		2.2123	0.274977	0.600975	0.387317		2.2123	0.00640993	0.00750738	0.00821005
2.22219	0.712033	0.0310327	0.339616		2.22219	0.0101187	0.0065303	0.0080423		2.22216	0.304	-0.487997	0.339645		2.22216	0.00403424	0.00381173	0.00686354		2.22229	0.237	0.540241	0.339502		2.22229	0.00607736	0.00697458	0.00779168
2.23218	0.725863	-0.0079813	0.398357		2.23218	0.0102438	0.00617842	0.00857278		2.23216	0.282	-0.494999	0.398325		2.23216	0.00386421	0.00375793	0.00731588		2.23228	0.189004	0.560077	0.398478		2.23228	0.00565705	0.0071486	0.0083077
2.24218	0.720967	-0.009	0.389166		2.24218	0.0101995	0.00616923	0.00848978		2.24215	0.244	-0.513998	0.389153		2.24215	0.00357053	0.00361196	0.00724518		2.24229	0.225999	0.545087	0.389221		2.24229	0.00598102	0.00701709	0.00822671
2.25216	0.67747	0.012997	0.375968		2.25216	0.00980618	0.00636763	0.00837059		2.25214	0.283	-0.535996	0.375969		2.25214	0.00387194	0.00344295	0.00714355		2.25228	0.209992	0.568972	0.375956		2.25228	0.00584085	0.00722663	0.00811064
2.26217	0.710935	-0.0460032	0.381033		2.26217	0.0101088	0.00583549	0.00841634		2.26214	0.26	-0.500001	0.381031		2.26214	0.00369419	0.0037195	0.00718257		2.26228	0.156042	0.565	0.381044		2.26228	0.0053684	0.00719178	0.00815516
2.27216	0.712936	0.0120199	0.366855		2.27216	0.0101269	0.00635882	0.00828829		2.27213	0.268	-0.516992	0.366866		2.27213	0.00375601	0.00358896	0.00707338		2.27227	0.23	0.570976	0.366811		2.27227	0.00601606	0.00724421	0.00803063
2.28216	0.723828	-0.0219897	0.353783		2.28216	0.0102254	0.00605207	0.00817024		2.28213	0.272	-0.502015	0.353804		2.28213	0.00378693	0.00370403	0.00697269		2.28226	0.189001	0.507246	0.353709		2.28226	0.00565703	0.00668513	0.00791598
2.29215	0.708072	-0.0160004	0.413501		2.29215	0.0100829	0.00610609	0.00870955		2.29212	0.242	-0.564955	0.413455		2.29212	0.00355507	0.00322047	0.00743251		2.29226	0.203	0.58586	0.413664		2.29226	0.00577962	0.00737478	0.00844058
2.30215	0.682342	-0.0479931	0.437598		2.30215	0.00985023	0.00581754	0.00892717		2.30212	0.295	-0.532995	0.437546		2.30212	0.00396468	0.00346601	0.00761822		2.30226	0.157989	0.536106	0.437797		2.30226	0.00538545	0.00693831	0.00865174
2.31215	0.776165	-0.0330017	0.38583		2.31215	0.0106986	0.00595275	0.00845966		2.31211	0.246	-0.493001	0.385848		2.31211	0.00358599	0.00377328	0.0072197		2.31225	0.14901	0.519133	0.385779		2.31225	0.00530682	0.00678941	0.00819659
2.32216	0.712147	0.0120372	0.417246		2.32216	0.0101198	0.00635897	0.00874337		2.32211	0.24	-0.457078	0.417208		2.32211	0.00353962	0.00404928	0.00746145		2.32225	0.172	0.526061	0.417306		2.32225	0.00550815	0.00685018	0.00847245
2.33215	0.707163	-0.110006	0.38784		2.33215	0.0100747	0.00525822	0.00847781		2.33211	0.249998	-0.637754	0.387861		2.33211	0.00361688	0.00266116	0.00723522		2.33224	0.219003	0.509107	0.387796		2.33224	0.00591976	0.00670146	0.00821424
2.34215	0.73778	-0.0130377	0.434412		2.34215	0.0103515	0.00613281	0.0088984		2.34211	0.266005	-0.585964	0.434362		2.34211	0.00374059	0.00305906	0.00759367		2.34226	0.158979	0.550915	0.43454		2.34226	0.00539412	0.00706822	0.00862325
2.35213	0.679489	-0.0200057	0.425166		2.35213	0.00982444	0.00606997	0.0088149		2.3521	0.243011	-0.552005	0.425151		2.3521	0.00356289	0.00331996	0.00752267		2.35225	0.169995	0.496148	0.425225		2.35225	0.00549059	0.00658777	0.00854174
2.36213	0.729774	-0.0599924	0.381631		2.36213	0.0102791	0.00570931	0.00842173		2.3621	0.241	-0.541013	0.381668		2.3621	0.00354735	0.00340441	0.00718748		2.36224	0.140046	0.67147	0.381505		2.36224	0.00522832	0.00812581	0.00815919
2.37212	0.69523	-0.0820374	0.440403		2.37212	0.00996677	0.00551048	0.0089525		2.37209	0.228	-0.598959	0.440362		2.37209	0.00344688	0.00295922	0.00763993		2.37224	0.131	0.416551	0.44054		2.37224	0.00514911	0.00588949	0.00867575
2.38212	0.753462	-0.110986	0.412966		2.38212	0.0104934	0.00524939	0.00870472		2.38209	0.220999	-0.561005	0.41297		2.38209	0.00339277	0.00325082	0.00742877		2.38222	0.155999	0.472188	0.412956		2.38222	0.00536802	0.00637758	0.00843439
2.39211	0.703235	-0.088	0.436235		2.39211	0.0100392	0.0054567	0.00891486		2.3921	0.250009	-0.573998	0.436223		2.3921	0.00361697	0.00315099	0.00760802		2.39224	0.147998	0.45917	0.436322		2.39224	0.00529796	0.00626338	0.00863884
2.40211	0.666564	-0.102003	0.428068		2.40211	0.00970756	0.00533041	0.0088411		2.40209	0.209989	-0.544007	0.428064		2.40209	0.00330768	0.00338141	0.00754512		2.40223	0.139982	0.551714	0.428092		2.40223	0.00522777	0.00707523	0.00856683
2.41212	0.771244	-0.104013	0.436143		2.41212	0.0106541	0.00531228	0.00891403		2.41209	0.227003	-0.584012	0.436127		2.41209	0.00343917	0.00307406	0.00760729		2.41223	0.150996	0.417352	0.436184		2.41223	0.00532421	0.00589652	0.00863763
2.42212	0.712121	-0.131012	0.394614		2.42212	0.0101195	0.00506876	0.00853898		2.42207	0.246992	-0.565004	0.39467		2.42207	0.00359365	0.00322009	0.00728771		2.42222	0.131	0.461068	0.3945		2.42222	0.00514911	0.00628003	0.0082729
2.43211	0.7022	-0.149949	0.401825		2.43211	0.0100298	0.00489797	0.00860411		2.43207	0.205006	-0.632868	0.401847		2.43207	0.00326917	0.0026987	0.00734303		2.4322	0.113013	0.446114	0.401781		2.4322	0.0049916	0.00614884	0.0083366
2.44211	0.675422	-0.135	0.436278		2.44211	0.00978765	0.00503279	0.00891525		2.44208	0.188934	-0.586001	0.436259		2.44208	0.00314495	0.00305877	0.0076083		2.4422	0.100006	0.47595	0.436356		2.4422	0.00487769	0.00641058	0.00863913
2.4521	0.692096	-0.182	0.441246		2.4521	0.00993844	0.00460889	0.00896011		2.45208	0.194997	-0.629988	0.44123		2.45208	0.00319181	0.00272082	0.00764662		2.45221	0.146034	0.432198	0.441319		2.45221	0.00528076	0.00602676	0.00868256
2.4621	0.727679	-0.123	0.43307		2.4621	0.0102602	0.00514103	0.00888628		2.46207	0.183034	-0.626025	0.433066		2.46207	0.00309936	0.00275127	0.00758368		2.4622	0.106006	0.557556	0.433091		2.4622	0.00493023	0.00712648	0.00861057
2.47209	0.690199	-0.143	0.4472		2.47209	0.00992128	0.00496064	0.00901389		2.47205	0.225988	-0.577047	0.447178		2.47205	0.00343133	0.00312756	0.00769247		2.4722	0.142989	0.382471	0.447263		2.4722	0.0052541	0.00559052	0.00873457
2.48209	0.684208	-0.145	0.422869		2.48209	0.00986711	0.0049426	0.00879415		2.48207	0.180993	-0.644001	0.422875		2.48207	0.00308359	0.00261316	0.00750513		2.48219	0.0960021	0.454	0.422828		2.48219	0.00484263	0.00621802	0.00852076
2.49208	0.681169	-0.168	0.479544		2.49208	0.00983963	0.00473516	0.00930598		2.49206	0.20501	-0.602	0.479519		2.49206	0.0032692	0.00293586	0.00794177		2.49219	0.250025	0.427113	0.479721		2.49219	0.00619142	0.00598215	0.00901857
2.50206	0.708793	-0.182987	0.428803		2.50206	0.0100894	0.00459998	0.00884774		2.50206	0.16505	-0.673002	0.428805		2.50206	0.00296037	0.00239035	0.00755084		2.5022	0.0118569	0.439022	0.428719		2.5022	0.00410576	0.00608662	0.00857232
2.51207	0.658434	-0.17	0.468306		2.51207	0.00963404	0.00471712	0.00920449		2.51205	0.231	-0.65501	0.468292		2.51205	0.00347006	0.00252858	0.00785523		2.5122	0.0849983	0.40414	0.468421		2.5122	0.00474627	0.00578062	0.0089197
2.52206	0.663234	-0.239086	0.474267		2.52206	0.00967744	0.00409401	0.00925833		2.52203	0.164017	-0.618018	0.474244		2.52203	0.00295239	0.00281279	0.00790111		2.52219	0.132966	0.406086	0.474369		2.52219	0.00516632	0.00579769	0.00897175
2.53206	0.647334	-0.183005	0.424648		2.53206	0.00953367	0.00459982	0.00881022		2.53204	0.222998	-0.638	0.424666		2.53204	0.00340822	0.00265927	0.00751894		2.53219	0.209	0.401075	0.424507		2.53219	0.00583216	0.00575373	0.00853546
2.54205	0.708532	-0.184	0.489465		2.54205	0.0100871	0.00459085	0.00939557		2.54204	0.201	-0.654998	0.489441		2.54204	0.00323821	0.00252867	0.00801826		2.54218	0.037	0.441908	0.489644		2.54218	0.00432594	0.00611194	0.0091054
2.55204	0.654302	-0.200999	0.439769		2.55204	0.00959668	0.00443753	0.00894677		2.55203	0.201	-0.626001	0.43978		2.55203	0.00323821	0.00275145	0.00763544		2.55217	0.067	0.397152	0.439678		2.55217	0.00458865	0.00571931	0.0086682
2.56205	0.663098	-0.215005	0.417595		2.56205	0.00967622	0.00431121	0.00874652		2.56202	0.165	-0.662998	0.417622		2.56202	0.00295999	0.00246721	0.00746463		2.56217	0.053	0.409025	0.417448		2.56217	0.00446605	0.00582348	0.00847369
2.57205	0.64823	-0.253041	0.442		2.57205	0.00954177	0.00396814	0.00896692		2.57202	0.168	-0.662984	0.442		2.57202	0.00298317	0.00246731	0.00765255		2.57216	0.045	0.36819	0.442		2.57216	0.004396	0.00546525	0.00868852
2.58205	0.664962	-0.255995	0.448063		2.58205	0.00969307	0.0039415	0.00902167		2.58201	0.227	-0.624009	0.448056		2.58201	0.00343915	0.00276675	0.00769924		2.58215	0.0570046	0.392028	0.448082		2.58215	0.00450112	0.00567436	0.00874174
2.59204	0.671898	-0.212014	0.453101		2.59204	0.00975579	0.00433818	0.00906717		2.59201	0.152	-0.704978	0.45309		2.59201	0.00285952	0.00214468	0.00773805		2.59215	0.0709992	0.366131	0.453133		2.59215	0.00462368	0.00544718	0.00878593
2.60203	0.627452	-0.212003	0.437902		2.60203	0.00935388	0.00433828	0.00892991		2.602	0.215	-0.651004	0.43791		2.602	0.00334641	0.00255935	0.00762102		2.60215	0.0339622	0.359114	0.437866		2.60215	0.00429934	0.00538562	0.00865235
2.61203	0.620376	-0.252998	0.486468		2.61203	0.00928989	0.00396853	0.00936851		2.612	0.238	-0.623012	0.486422		2.612	0.00352416	0.00277441	0.00799499		2.61214	0.0410057	0.362063	0.486625		2.61214	0.00436102	0.0054115	0.00907898
2.62203	0.653878	-0.261023	0.436761		2.62203	0.00959284	0.00389615	0.00891961		2.62199	0.136009	-0.697937	0.436788		2.62199	0.00273593	0.00219878	0.00761237		2.62214	0.0240069	0.398886	0.436683		2.62214	0.00421216	0.00573453	0.008642
2.63202	0.589677	-0.261993	0.493432		2.63202	0.0090123	0.0038874	0.00943141		2.63199	0.232006	-0.690941	0.49339		2.63199	0.00347784	0.00225252	0.0080487		2.63213	0.051	0.327228	0.493587		2.63213	0.00444854	0.0051059	0.0091399
2.64201	0.615135	-0.251	0.416475		2.64201	0.0092425	0.00398655	0.00873641		2.642	0.172971	-0.667003	0.416496		2.642	0.00302159	0.00243644	0.00745596		2.64213	0.072	0.377937	0.416298		2.64213	0.00463244	0.00555075	0.00846363
2.65201	0.637833	-0.291005	0.467199		2.65201	0.00944775	0.00362573	0.0091945		2.652	0.233003	-0.718977	0.467189		2.652	0.00348554	0.00203712	0.00784673		2.65212	0.009	0.382936	0.467263		2.65212	0.00408074	0.00559461	0.00890957
2.66202	0.639871	-0.284011	0.473206		2.66202	0.00946618	0.00368882	0.00924874		2.66199	0.288904	-0.660013	0.473189		2.66199	0.00391757	0.00249014	0.00789298		2.66211	-0.009	0.32819	0.473263		2.66211	0.00392311	0.00511434	0.00896207
2.67201	0.563742	-0.242997	0.461		2.67201	0.00877777	0.00405874	0.00913851		2.67197	0.230001	-0.669002	0.461		2.67197	0.00346234	0.00242108	0.00779902		2.67211	0.008	0.358	0.461		2.67211	0.00407198	0.00537585	0.00885477
2.68201	0.617888	-0.296973	0.436753		2.68201	0.0092674	0.00357191	0.00891954		2.68197	0.252996	-0.695963	0.43678		2.68197	0.00364006	0.00221394	0.00761232		2.6821	0.039	0.334102	0.436677		2.6821	0.00434345	0.0051662	0.00864194
2.692	0.650551	-0.309	0.498498		2.692	0.00956276	0.00346343	0.00947715		2.69199	0.287089	-0.702997	0.498478		2.69199	0.00390354	0.0021599	0.00808792		2.6921	0.307	0.302167	0.498641		2.6921	0.00669036	0.00488604	0.00918412
2.70199	0.547893	-0.308999	0.492264		2.70199	0.00863446	0.00346344	0.00942085		2.70198	0.315011	-0.706997	0.492255		2.70198	0.00411934	0.00212917	0.00803995		2.70209	0.188	0.348932	0.492342		2.70209	0.00564826	0.0052963	0.00912901
2.712	0.590098	-0.274992	0.472966		2.712	0.0090161	0.00377016	0.00924657		2.71198	0.316941	-0.710009	0.472968		2.71198	0.00413425	0.00210603	0.00789128		2.71209	-0.161	0.30315	0.472957		2.71209	0.00259204	0.00489467	0.00895939
2.722	0.601941	-0.268989	0.487136		2.722	0.00912319	0.00382431	0.00937454		2.72197	0.289	-0.697002	0.487125		2.72197	0.00391831	0.00220596	0.00800041		2.72208	-0.082	0.341938	0.487169		2.72208	0.00328385	0.00523494	0.00908374
2.73199	0.586138	-0.346933	0.536532		2.73199	0.00898029	0.0031213	0.00982063		2.73196	0.387975	-0.71099	0.536467		2.73196	0.00468323	0.00209849	0.00838076		2.73208	0.0210027	0.299133	0.536695		2.73208	0.00418585	0.00485943	0.00951709
2.74199	0.570261	-0.3	0.473742		2.74199	0.00883672	0.0035446	0.00925358		2.74196	0.366994	-0.705999	0.473766		2.74196	0.00452108	0.00213684	0.00789743		2.74208	-0.0350187	0.353871	0.473666		2.74208	0.00369527	0.00533963	0.00896559
2.75198	0.535565	-0.304999	0.517285		2.75198	0.00852297	0.00349951	0.00964682		2.75195	0.346006	-0.72799	0.517263		2.75195	0.00435887	0.00196788	0.00823273		2.75208	-0.0100002	0.278204	0.517376		2.75208	0.00391436	0.00467583	0.00934805
2.76198	0.551195	-0.387005	0.471708		2.76198	0.00866431	0.00275987	0.00923521		2.76195	0.411982	-0.700005	0.471737		2.76195	0.00486876	0.00218289	0.00788179		2.76207	-0.0229905	0.26917	0.471624		2.76207	0.0038006	0.00459658	0.00894772
2.77197	0.563	-0.294977	0.483935		2.77197	0.00877106	0.00358991	0.00934564		2.77194	0.382	-0.705001	0.483942		2.77194	0.00463705	0.0021445	0.00797586		2.77207	-0.022	0.322909	0.483916		2.77207	0.00380927	0.00506801	0.00905528
2.78197	0.571887	-0.319	0.542584		2.78197	0.00885143	0.00337324	0.00987529		2.78194	0.466024	-0.76999	0.542539		2.78194	0.00528643	0.0016452	0.00842757		2.78206	-0.0369987	0.271139	0.542749		2.78206	0.00367793	0.00461385	0.00957006
2.79196	0.527444	-0.361	0.509032		2.79196	0.00844954	0.00299442	0.00957229		2.79195	0.486043	-0.715999	0.509031		2.79195	0.00544114	0.00206001	0.00816927		2.79206	-0.0650107	0.283063	0.509043		2.79206	0.00343262	0.00471845	0.00927513
2.80196	0.553	-0.308995	0.488802		2.80196	0.00868064	0.00346347	0.00938959		2.80194	0.462992	-0.699998	0.488816		2.80194	0.00526299	0.00218294	0.00801344		2.80206	-0.027996	0.273074	0.488745		2.80206	0.00375676	0.00463082	0.00909753
2.81197	0.523324	-0.388036	0.534376		2.81197	0.00841229	0.00275058	0.00980116		2.81193	0.491974	-0.748997	0.534338		2.81193	0.00548698	0.00180648	0.00836435		2.81205	-0.0220076	0.305914	0.534468		2.81205	0.00380921	0.00491892	0.00949761
2.82196	0.53409	-0.367	0.493781		2.82196	0.00850964	0.00294031	0.00943456		2.82193	0.569	-0.735993	0.493802		2.82193	0.00608227	0.00190639	0.00805187		2.82205	-0.039	0.241209	0.493731		2.82205	0.0036604	0.00435129	0.00914116
2.83196	0.531102	-0.353	0.518119		2.83196	0.00848262	0.00306658	0.00965435		2.83192	0.549	-0.718014	0.518105		2.83192	0.0059277	0.00204452	0.00823922		2.83204	-0.0929962	0.257075	0.518152		2.83204	0.00318755	0.00449047	0.00935484
2.84195	0.48658	-0.359	0.506967		2.84195	0.00808002	0.00301246	0.00955363		2.84192	0.519001	-0.734996	0.50697		2.84192	0.00569585	0.00191405	0.00815338		2.84204	-0.0560002	0.269	0.506958		2.84204	0.00351153	0.00459509	0.0092569
2.85194	0.537798	-0.366998	0.521131		2.85194	0.00854317	0.00294033	0.00968155		2.85192	0.611012	-0.77698	0.521121		2.85192	0.00640696	0.00159149	0.00826246		2.85203	-0.0630023	0.260039	0.521167		2.85203	0.00345021	0.00451647	0.00938122
2.86194	0.517099	-0.431005	0.497833		2.86194	0.00835599	0.00236303	0.00947115		2.86191	0.588989	-0.774988	0.497849		2.86191	0.00623676	0.0016068	0.00808307		2.86203	-0.0779947	0.248077	0.497791		2.86203	0.00331892	0.00441154	0.00917669
2.87194	0.51113	-0.349977	0.538336		2.87194	0.00830202	0.00309384	0.00983692		2.87191	0.675	-0.77899	0.538301		2.87191	0.00690148	0.00157605	0.0083949		2.87202	-0.079	0.248052	0.538418		2.87202	0.00331012	0.00441131	0.00953217
2.88193	0.483419	-0.431973	0.493731		2.88193	0.00805144	0.00235429	0.0094341		2.88191	0.671018	-0.730005	0.493753		2.88191	0.00687071	0.0019524	0.00805149		2.88202	-0.0659996	0.223138	0.493663		2.88202	0.00342396	0.00419275	0.00914056
2.89193	0.465476	-0.362004	0.528201		2.89193	0.00788918	0.00298537	0.0097454		2.89192	0.671033	-0.761003	0.528193		2.89192	0.00687083	0.00171425	0.00831699		2.89203	-0.0349748	0.218106	0.528264		2.89203	0.00369565	0.00414861	0.00944332
2.90192	0.463336	-0.385	0.519034		2.90192	0.00786983	0.00277796	0.00966261		2.90191	0.689997	-0.758001	0.519032		2.90191	0.00701738	0.00173731	0.00824636		2.90203	-0.099016	0.241978	0.519044		2.90203	0.00313484	0.00435803	0.00936265
2.91194	0.468157	-0.39801	0.513964		2.91194	0.00791343	0.00266061	0.00961683		2.9119	0.724939	-0.765003	0.513968		2.9119	0.00728743	0.00168351	0.00820732		2.91202	-0.0949695	0.190176	0.513956		2.91202	0.00317027	0.00390359	0.00931813
2.92193	0.469094	-0.427027	0.525107		2.92193	0.00792191	0.0023989	0.00971746		2.92189	0.738981	-0.791999	0.525094		2.92189	0.00739595	0.0014761	0.00829309		2.92202	-0.103	0.224989	0.525132		2.92202	0.00309995	0.00420899	0.00941592
2.93193	0.457189	-0.415979	0.509893		2.93193	0.00781425	0.00249855	0.00958006		2.9319	0.789023	-0.760995	0.509901		2.9319	0.0077827	0.0017143	0.00817597		2.932	-0.0810023	0.208061	0.509871		2.932	0.00329258	0.00406049	0.00928238
2.94192	0.498685	-0.394	0.53725		2.94192	0.00818948	0.00269678	0.00982712		2.9419	0.774054	-0.800018	0.537231		2.9419	0.00766702	0.00141449	0.00838665		2.94201	-0.124007	0.22099	0.537313		2.94201	0.00291598	0.00417391	0.0095225
2.9519	0.476033	-0.422991	0.54424		2.9519	0.00798465	0.00243531	0.00989025		2.95189	0.845883	-0.784003	0.544231		2.95189	0.00822214	0.00153753	0.00844061		2.95201	-0.125036	0.210031	0.544313		2.95201	0.00290698	0.00407778	0.00958374
2.96191	0.475032	-0.417999	0.514822		2.96191	0.00797559	0.00248033	0.00962458		2.96188	0.862	-0.792011	0.514835		2.96188	0.0083467	0.00147601	0.00821401		2.962	-0.101007	0.21301	0.514777		2.962	0.0031174	0.00410391	0.00932531
2.9719	0.405787	-0.415004	0.561433		2.9719	0.00734944	0.00250734	0.0100455		2.97187	0.823994	-0.816974	0.561392		2.97187	0.00805297	0.00128422	0.0085729		2.972	-0.102	0.209021	0.561543		2.972	0.0031087	0.00406891	0.00973451
2.9819	0.476725	-0.439979	0.524864		2.9819	0.00799091	0.00228208	0.00971526		2.98187	0.940992	-0.807003	0.524875		2.98187	0.00895718	0.00136083	0.0082914		2.98199	-0.137	0.180114	0.524828		2.98199	0.00280221	0.00381533	0.00941325
2.99189	0.475825	-0.437	0.551211		2.99189	0.00798276	0.00230895	0.0099532		2.99189	0.882041	-0.77498	0.551206		2.99189	0.00850158	0.00160686	0.00849438		2.99198	-0.079	0.169121	0.551266		2.99198	0.00331012	0.00371888	0.00964458
3.00188	0.418543	-0.453997	0.548104		3.00188	0.00746479	0.00215565	0.00992514		3.00188	0.924008	-0.821026	0.548103		3.00188	0.00882592	0.00125309	0.00847046		3.00198	-0.142	0.176067	0.548133		3.00198	0.00275842	0.00377982	0.00961717
3.01189	0.4411	-0.466004	0.478255		3.01189	0.00766876	0.00204736	0.00929434		3.01187	0.913962	-0.794992	0.478279		3.01187	0.00874828	0.0014531	0.00793221		3.01197	-0.116	0.165081	0.47807		3.01197	0.00298611	0.00368344	0.00900413
3.02188	0.393594	-0.412981	0.536175		3.02188	0.00723918	0.00252559	0.00981741		3.02187	0.933	-0.813989	0.536169		3.02187	0.00889541	0.00130715	0.00837846		3.02197	-0.092	0.164058	0.536218		3.02197	0.00319628	0.00367447	0.00951292
3.03188	0.446802	-0.452992	0.565401		3.03188	0.00772032	0.00216472	0.0100814		3.03185	1.01197	-0.816001	0.565372		3.03185	0.0095057	0.0012917	0.00860358		3.03195	-0.179973	0.20686	0.565498		3.03195	0.00242589	0.00404996	0.00976911
3.04187	0.411264	-0.485994	0.517762		3.04187	0.00739896	0.00186706	0.00965113		3.04187	1.02302	-0.804998	0.517766		3.04187	0.00959113	0.00137623	0.00823661		3.04197	-0.135001	0.146143	0.517694		3.04197	0.00281971	0.0035173	0.00935083
3.05187	0.444804	-0.422996	0.550206		3.05187	0.00770226	0.00243526	0.00994413		3.05186	1.03808	-0.855032	0.5502		3.05186	0.00970754	0.000991823	0.00848663		3.05196	-0.129995	0.169015	0.550262		3.05196	0.00286355	0.00371795	0.0096358
3.06187	0.373637	-0.478013	0.519789		3.06187	0.00705872	0.00193905	0.00966943		3.06185	1.01597	-0.786949	0.519799		3.06185	0.00953666	0.0015149	0.00825228		3.06196	-0.143982	0.165024	0.519738		3.06196	0.00274107	0.00368294	0.00936872
3.07188	0.415969	-0.452999	0.61708		3.07188	0.00744151	0.00216465	0.0105481		3.07185	1.084	-0.844005	0.617		3.07185	0.0100624	0.00107654	0.00900156		3.07195	-0.184	0.130155	0.617289		3.07195	0.00239062	0.00337705	0.0102223
3.08187	0.384307	-0.434003	0.532682		3.08187	0.0071552	0.00233599	0.00978587		3.08183	1.10897	-0.848984	0.532717		3.08183	0.0102554	0.00103829	0.00835185		3.08193	-0.131008	0.11717	0.532626		3.08193	0.00285468	0.00326314	0.00948149
3.09187	0.368369	-0.480975	0.560109		3.09187	0.00701107	0.00191233	0.0100336		3.09184	1.121	-0.824998	0.5601		3.09184	0.0103483	0.00122257	0.00856294		3.09194	-0.124003	0.125074	0.560131		3.09194	0.00291602	0.00333248	0.00972215
3.10186	0.403877	-0.507	0.514526		3.10186	0.00733217	0.0016776	0.0096219		3.10183	1.13405	-0.859008	0.514566		3.10183	0.0104492	0.000961272	0.00821193		3.10195	-0.153025	0.151937	0.514409		3.10195	0.00266188	0.00356813	0.00932209
3.11186	0.363338	-0.448	0.553146		3.11186	0.00696558	0.00220974	0.00997067		3.11182	1.11399	-0.848006	0.553134		3.11182	0.0102942	0.0010458	0.00850924		3.11195	-0.176004	0.150966	0.553182		3.11195	0.00246064	0.00355962	0.00966135
3.12185	0.376092	-0.487	0.563215		3.12185	0.00708092	0.00185799	0.0100616		3.12182	1.204	-0.836004	0.563197		3.12182	0.0109898	0.00113801	0.00858681		3.12194	-0.151004	0.0882121	0.563269		3.12194	0.00267957	0.0030091	0.00974961
3.13185	0.349392	-0.500002	0.544931		3.13185	0.00683947	0.00174072	0.00989648		3.13181	1.184	-0.812999	0.544937		3.13181	0.0108352	0.00131476	0.00844605		3.13192	-0.200979	0.072225	0.544916		3.13192	0.00224194	0.00286885	0.00958902
3.14184	0.38584	-0.482	0.585433		3.14184	0.00716906	0.00190308	0.0102623		3.14181	1.149	-0.858004	0.585396		3.14181	0.0105648	0.000968988	0.00875794		3.14192	-0.148004	0.140846	0.585529		3.14192	0.00270584	0.00347084	0.00994438
3.15183	0.313681	-0.502996	0.527607		3.15183	0.00651655	0.00171371	0.00974004		3.15181	1.20501	-0.812996	0.527637		3.15181	0.0109976	0.00131479	0.00831269		3.15192	-0.186031	0.0921603	0.527511		3.15192	0.00237284	0.00304374	0.00943673
3.16184	0.340155	-0.504004	0.543926		3.16184	0.00675594	0.00170462	0.0098874		3.1618	1.26198	-0.92405	0.543934		3.1618	0.0114379	0.000461561	0.00843832		3.16192	-0.184994	0.115972	0.543911		3.16192	0.00238192	0.00325263	0.00958023
3.17184	0.35	-0.484993	0.599626		3.17184	0.00684497	0.00187609	0.0103904		3.1718	1.251	-0.826045	0.599551		3.1718	0.0113531	0.00121453	0.00886706		3.17191	-0.183998	0.106028	0.599746		3.17191	0.00239064	0.00316539	0.0100688
3.18183	0.391515	-0.508983	0.537665		3.18183	0.00722038	0.00165971	0.00983087		3.1818	1.24701	-0.862	0.537698		3.1818	0.0113222	0.000938287	0.00839025		3.18191	-0.190001	0.0771501	0.537598		3.18191	0.00233807	0.00291206	0.00952499
3.19183	0.304626	-0.467004	0.531702		3.19183	0.00643467	0.00203834	0.00977702		3.19181	1.28705	-0.872012	0.531716		3.19181	0.0116317	0.000861367	0.00834414		3.19192	-0.178998	0.0960093	0.531631		3.19192	0.00243442	0.0030775	0.00947278
3.20182	0.326192	-0.543986	0.563182		3.20182	0.00662969	0.00134401	0.0100613		3.20181	1.28601	-0.841988	0.563178		3.20181	0.0116236	0.00109204	0.00858666		3.20191	-0.223011	0.109935	0.563231		3.20191	0.002049	0.00319967	0.00974928
3.21182	0.346907	-0.506	0.556037		3.21182	0.006817	0.00168662	0.00999679		3.2118	1.30195	-0.902032	0.556036		3.2118	0.0117468	0.000630725	0.00853161		3.21191	-0.189006	0.0900515	0.556046		3.21191	0.00234678	0.00302524	0.00968641
3.22181	0.314254	-0.548035	0.569187		3.22181	0.00652174	0.00130749	0.0101155		3.2218	1.325	-0.888012	0.569177		3.2218	0.011925	0.00073844	0.00863291		3.2219	-0.205	0.0591675	0.569231		3.2219	0.00220672	0.0027543	0.00980178
3.23181	0.355741	-0.478027	0.580262		3.23181	0.00689688	0.00193892	0.0102156		3.23179	1.375	-0.89101	0.580248		3.23179	0.0123114	0.000715406	0.00871826		3.23189	-0.220992	0.0640968	0.580317		3.23189	0.00206668	0.00279755	0.00989877
3.2418	0.310354	-0.506	0.547776		3.2418	0.00648647	0.00168662	0.00992217		3.24178	1.361	-0.853982	0.547787		3.24178	0.0122032	0.000999891	0.00846802		3.2419	-0.183995	0.0899607	0.547718		3.2419	0.00239067	0.00302444	0.00961354
3.2518	0.300332	-0.544998	0.563037		3.2518	0.00639584	0.00133489	0.01006		3.25178	1.351	-0.878004	0.563036		3.25178	0.0121259	0.00081533	0.00858557		3.25189	-0.261076	0.090954	0.563047		3.25189	0.00171566	0.00303315	0.00974767
3.26181	0.334845	-0.567028	0.554922		3.26181	0.00670793	0.00113619	0.00998671		3.26177	1.387	-0.828927	0.554929		3.26177	0.0124041	0.00119239	0.00852308		3.26189	-0.201021	0.0581142	0.554906		3.26189	0.00224157	0.00274506	0.00967644
3.2718	0.265562	-0.550011	0.552926		3.2718	0.00608142	0.00128966	0.00996869		3.27175	1.40598	-0.939982	0.552936		3.27175	0.0125508	0.000339159	0.00850772		3.27188	-0.228	0.0521015	0.552911		3.27188	0.00200531	0.00269232	0.00965898
3.2818	0.319839	-0.557977	0.560033		3.2818	0.00657224	0.00121782	0.0100329		3.28176	1.42899	-0.897993	0.560029		3.28176	0.0127286	0.000661759	0.00856239		3.28187	-0.235997	0.0381326	0.56004		3.28187	0.00193528	0.00256977	0.00972136
3.29179	0.253584	-0.513	0.527634		3.29179	0.00597311	0.00162348	0.00974027		3.29176	1.38199	-0.893001	0.52767		3.29176	0.0123654	0.000700111	0.00831295		3.29187	-0.202999	0.102821	0.527553		3.29187	0.00222425	0.00313726	0.0094371
3.30177	0.279128	-0.57998	0.584424		3.30177	0.0062041	0.00101937	0.0102531		3.30175	1.46598	-0.94802	0.584396		3.30175	0.0130145	0.000277403	0.00875023		3.30188	-0.232014	0.0431135	0.584547		3.30188	0.00197016	0.00261347	0.00993579
3.31179	0.28403	-0.531997	0.547851		3.31179	0.00624843	0.00145215	0.00992286		3.31175	1.45598	-0.88297	0.547868		3.31175	0.0129373	0.000777179	0.00846865		3.31187	-0.27299	0.021159	0.547817		3.31187	0.00161133	0.00242087	0.00961441
3.32178	0.30679	-0.586067	0.589437		3.32178	0.00645424	0.000964467	0.0102984		3.32174	1.464	-0.957991	0.589389		3.32174	0.0129992	0.000200797	0.00878871		3.32187	-0.247994	0.0191135	0.589527		3.32187	0.00183022	0.00240293	0.00997937
3.33178	0.27521	-0.537025	0.545749		3.33178	0.00616867	0.00140679	0.00990387		3.33174	1.509	-0.836141	0.545778		3.33174	0.013347	0.00113696	0.00845254		3.33185	-0.206007	0.0240596	0.545696		3.33185	0.00219791	0.00244632	0.00959585
3.34177	0.248409	-0.562999	0.575188		3.34177	0.00592632	0.00117252	0.0101697		3.34175	1.47801	-0.943011	0.575174		3.34175	0.0131075	0.000315884	0.00867914		3.34187	-0.233001	0.0668647	0.575235		3.34187	0.00196151	0.00282183	0.00985431
3.35176	0.259162	-0.584992	0.534634		3.35176	0.00602356	0.000974158	0.00980349		3.35174	1.48301	-0.909	0.534653		3.35174	0.0131461	0.000577191	0.00836678		3.35186	-0.215985	0.0121875	0.53453		3.35186	0.00211053	0.00234217	0.00949815
3.36176	0.271968	-0.570999	0.582337		3.36176	0.00613936	0.00110037	0.0102343		3.36174	1.55092	-0.924003	0.582313		3.36174	0.013671	0.000461922	0.00873417		3.36186	-0.291916	0.0011417	0.582423		3.36186	0.00144559	0.00224527	0.0099172
3.37176	0.243285	-0.573005	0.551857		3.37176	0.00587998	0.00108227	0.00995904		3.37172	1.502	-0.926007	0.551873		3.37172	0.0132929	0.00044653	0.00849952		3.37185	-0.221	0.00507729	0.551819		3.37185	0.00206661	0.00227979	0.00964943
3.38175	0.252094	-0.563003	0.569092		3.38175	0.00595964	0.00117249	0.0101147		3.38173	1.54501	-0.918	0.569085		3.38173	0.0136253	0.000508045	0.0086322		3.38183	-0.292979	-0.0009158	0.569116		3.38183	0.00143628	0.00222722	0.00980077
3.39175	0.234252	-0.585001	0.614594		3.39175	0.0057983	0.000974079	0.0105256		3.39172	1.54805	-0.936006	0.614555		3.39172	0.0136488	0.000369703	0.00898271		3.39184	-0.254	0.0678022	0.614746		3.39184	0.00177762	0.00283005	0.0102
3.40175	0.229218	-0.588	0.561788		3.40175	0.00575278	0.000947032	0.0100487		3.40172	1.54697	-0.948008	0.561804		3.40172	0.0136405	0.000277492	0.00857608		3.40184	-0.243983	-0.0118277	0.56173		3.40184	0.00186534	0.00213149	0.00973614
3.41175	0.219243	-0.620016	0.564892		3.41175	0.00566258	0.000658266	0.0100767		3.41171	1.632	-0.938004	0.564902		3.41171	0.0142976	0.000354352	0.00859996		3.41184	-0.275997	-0.0019307	0.564865		3.41184	0.001585	0.00221831	0.00976357
3.42174	0.246891	-0.531996	0.571		3.42174	0.00591259	0.00145215	0.0101319		3.42171	1.59	-0.910007	0.571		3.42171	0.013973	0.000569455	0.00864696		3.42183	-0.316956	0.0368961	0.571		3.42183	0.00122631	0.00255893	0.00981726
3.43174	0.218227	-0.607986	0.564934		3.43174	0.00565339	0.000766767	0.0100771		3.4317	1.595	-0.943975	0.564942		3.4317	0.0140116	0.000308477	0.00860027		3.43182	-0.287997	0.0219875	0.564919		3.43182	0.00147991	0.00242814	0.00976405
3.44174	0.205271	-0.575001	0.565964		3.44174	0.00553624	0.00106428	0.0100864		3.44171	1.62302	-0.928999	0.565967		3.44171	0.0142282	0.000423536	0.00860816		3.44182	-0.288	-0.027794	0.565956		3.44182	0.00147989	0.00199142	0.00977312
3.45174	0.252704	-0.587	0.552819		3.45174	0.00596516	0.000956047	0.00996772		3.4517	1.63703	-0.946002	0.552834		3.4517	0.0143364	0.000292903	0.00850693		3.45181	-0.280997	0.0457586	0.552779		3.45181	0.00154121	0.00263667	0.00965783
3.46174	0.191403	-0.613013	0.563		3.46174	0.00541084	0.000721428	0.0100597		3.4617	1.66594	-0.884992	0.563		3.4617	0.0145599	0.000761644	0.00858529		3.46181	-0.262011	-0.017834	0.563		3.46181	0.00170748	0.0020788	0.00974726
3.47175	0.204135	-0.589999	0.556919		3.47175	0.00552596	0.000929005	0.0100047		3.47168	1.64299	-0.919	0.556933		3.47168	0.0143825	0.000500362	0.00853853		3.4718	-0.114	-0.029834	0.556908		3.4718	0.00300362	0.00197353	0.00969396
3.48175	0.184292	-0.601001	0.585298		3.48175	0.00534653	0.00082977	0.010261		3.48168	1.69599	-0.931003	0.585247		3.48168	0.0147921	0.000408147	0.00875679		3.4818	-0.411	0.029834	0.585339		3.4818	0.000402762	0.00249697	0.00994272
3.49174	0.21588	-0.589008	0.532535		3.49174	0.00563217	0.000937943	0.00978454		3.49168	1.67503	-0.877984	0.532606		3.49168	0.0146301	0.000815483	0.008351		3.49181	-0.306012	0.0119815	0.532453		3.49181	0.00132215	0.00234036	0.00947997
3.50173	0.187199	-0.614	0.53269		3.50173	0.00537282	0.000712527	0.00978594		3.50168	1.70898	-0.859983	0.532737		3.50168	0.0148925	0.000953784	0.00835201		3.5018	-0.198947	-0.0188432	0.532635		3.5018	0.00225973	0.00206995	0.00948157
3.51173	0.156427	-0.612	0.591542		3.51173	0.00509455	0.000730568	0.0103174		3.51167	1.677	-0.895	0.59146		3.51167	0.0146454	0.000684748	0.00880468		3.5118	-0.341907	-0.0099602	0.591639		3.5118	0.00100781	0.00214787	0.00999784
3.52172	0.171142	-0.61	0.544771		3.52172	0.00522762	0.000748606	0.00989504		3.52166	1.707	-0.866013	0.544807		3.52166	0.0148772	0.000907459	0.00844505		3.52179	-0.357	0.00794695	0.54473		3.52179	0.000875645	0.00230497	0.00958739
3.53172	0.154276	-0.606	0.584321		3.53172	0.00507511	0.000784683	0.0102522		3.53166	1.72601	-0.869008	0.584273		3.53166	0.0150241	0.000884446	0.00874928		3.53178	-0.331993	-0.0059716	0.584374		3.53178	0.00109463	0.00218286	0.00993428
3.54171	0.172	-0.657	0.547774		3.54171	0.00523538	0.000324696	0.00992216		3.54167	1.75702	-0.836993	0.547803		3.54167	0.0152638	0.00113041	0.00846815		3.54178	-0.294002	-0.0288994	0.547734		3.54178	0.00142733	0.00198173	0.00961368
3.5517	0.177936	-0.599009	0.535708		3.5517	0.00528906	0.000847735	0.0098132		3.55166	1.716	-0.855998	0.535737		3.55166	0.0149468	0.000984398	0.00837514		3.55179	-0.297982	0.0338012	0.535632		3.55179	0.00139247	0.00253177	0.00950779
3.5617	0.185876	-0.585004	0.533777		3.5617	0.00536085	0.000974055	0.00979575		3.56165	1.80197	-0.834985	0.533803		3.56165	0.0156112	0.00114584	0.00836023		3.56179	-0.333002	-0.0916244	0.533724		3.56179	0.0010858	0.00143146	0.0094911
3.5717	0.139358	-0.632034	0.564224		3.5717	0.0049402	0.00054987	0.0100707		3.57165	1.737	-0.793086	0.564193		3.57165	0.0151091	0.00146775	0.00859449		3.57178	-0.329983	-0.028	0.564272		3.57178	0.00111224	0.00198962	0.00975839
3.58169	0.176871	-0.640993	0.561113		3.58169	0.00527942	0.000469067	0.0100426		3.58165	1.70699	-0.821001	0.5611		3.58165	0.0148771	0.00125329	0.00857065		3.58176	-0.314002	-0.0160515	0.561134		3.58176	0.00125218	0.00209444	0.00973093
3.59169	0.139303	-0.649986	0.512471		3.59169	0.00493971	0.000387956	0.00960334		3.59165	1.82706	-0.783987	0.512519		3.59165	0.015805	0.00153766	0.00819616		3.59177	-0.341997	-0.0508909	0.512364		3.59177	0.00100703	0.0017888	0.0093042
3.60168	0.15603	-0.65	0.541		3.60168	0.00509097	0.000387831	0.00986098		3.60165	1.787	-0.774989	0.541		3.60165	0.0154955	0.00160679	0.00841571		3.60176	-0.286955	-0.0479413	0.541		3.60176	0.00148903	0.00181468	0.00955476
3.61168	0.131273	-0.635	0.522773		3.61168	0.0048671	0.000523122	0.00969638		3.61164	1.771	-0.794992	0.522794		3.61164	0.0153718	0.0014531	0.00827536		3.61176	-0.307002	-0.0409883	0.522725		3.61176	0.00131348	0.00187567	0.00939486
3.62167	0.125234	-0.667	0.565355		3.62167	0.00481248	0.000234504	0.0100809		3.62164	1.825	-0.751008	0.56532		3.62164	0.0157892	0.00179103	0.00860318		3.62175	-0.340992	-0.039	0.565435		3.62175	0.00101583	0.00189312	0.00976856
3.63167	0.114326	-0.662	0.529847		3.63167	0.00471385	0.000279599	0.00976026		3.63163	1.822	-0.720038	0.529864		3.63163	0.015766	0.00202897	0.00832986		3.63175	-0.279	-0.0479648	0.529807		3.63175	0.0015587	0.00181447	0.00945682
3.64166	0.129032	-0.655	0.561244		3.64166	0.00484683	0.000342735	0.0100438		3.64163	1.812	-0.716999	0.56122		3.64163	0.0156887	0.00205232	0.00857158		3.64174	-0.337	-0.0181121	0.561301		3.64174	0.00105079	0.00207636	0.00973239
3.65166	0.136936	-0.635	0.507546		3.65166	0.0049183	0.000523123	0.00955886		3.65162	1.855	-0.728999	0.507591		3.65162	0.016021	0.00196012	0.00815817		3.65174	-0.296	-0.0906652	0.507442		3.65174	0.00140983	0.00143988	0.00926113
3.66165	0.106289	-0.626	0.52793		3.66165	0.00464117	0.000604296	0.00974295		3.66162	1.845	-0.710999	0.527937		3.66162	0.0159437	0.00209842	0.00831501		3.66173	-0.31	-0.0649431	0.527914		3.66173	0.00128723	0.00166553	0.00944026
3.67165	0.103205	-0.655	0.556303		3.67165	0.00461328	0.000342734	0.00999918		3.67161	1.838	-0.69501	0.556272		3.67161	0.0158896	0.00222126	0.00853343		3.67173	-0.322	-0.0779005	0.556367		3.67173	0.00118214	0.00155186	0.00968922
3.68164	0.117	-0.693	0.497514		3.68164	0.00473803	0	0.00946827		3.68161	1.856	-0.649993	0.497557		3.68161	0.0160288	0.00256712	0.00808082		3.68172	-0.344004	-0.0699723	0.497396		3.68172	0.000989454	0.00162141	0.00917323
3.69163	0.140709	-0.655	0.495645		3.69163	0.00495242	0.000342735	0.00945139		3.69161	1.89104	-0.705003	0.49567		3.69161	0.0162995	0.00214449	0.00806627		3.69172	-0.314997	-0.0749671	0.495555		3.69172	0.00124347	0.00157759	0.00915712
3.70163	0.127966	-0.599004	0.543318		3.70163	0.0048372	0.000847785	0.00988192		3.7016	1.87499	-0.614976	0.543297		3.7016	0.0161755	0.00283616	0.00843341		3.70172	-0.300001	-0.0779523	0.5434		3.70172	0.00137479	0.0015514	0.00957576
3.71163	0.078516	-0.660008	0.49767		3.71163	0.00439003	0.000297566	0.00946968		3.7116	1.88399	-0.63499	0.497703		3.7116	0.0162451	0.00268239	0.00808194		3.71171	-0.34099	-0.0630409	0.4976		3.71171	0.00101585	0.00168222	0.00917501
3.72163	0.0802942	-0.630991	0.552426		3.72163	0.00440611	0.000559277	0.00996417		3.72159	1.891	-0.611014	0.552382		3.72159	0.0162992	0.0028666	0.00850345		3.72171	-0.344	-0.122754	0.55252		3.72171	0.000989487	0.00115837	0.00965555
3.73162	0.0762595	-0.632008	0.512836		3.73162	0.00436963	0.000550107	0.00960664		3.73159	1.934	-0.583086	0.512854		3.73159	0.0166316	0.00308117	0.00819874		3.7317	-0.308999	-0.0989462	0.512796		3.7317	0.001296	0.00136723	0.00930798
3.74162	0.115747	-0.626	0.519965		3.74162	0.00472669	0.000604297	0.00967102		3.74158	2.334	-0.614004	0.519969		3.74158	0.0197229	0.00284363	0.00825358		3.74171	-0.335006	-0.117896	0.519956		3.74171	0.00106825	0.00120099	0.00937062
3.75161	0.1	-0.610006	0.506828		3.75161	0.0045843	0.000748551	0.00955238		3.75158	1.694	-0.563024	0.506842		3.75158	0.0147767	0.00323531	0.0081524		3.75171	-0.405025	-0.0701193	0.506778		3.75171	0.000455087	0.00162012	0.00925532
3.76161	0.0940626	-0.632001	0.513964		3.76161	0.00453061	0.000550173	0.00961683		3.76157	1.944	-0.583008	0.513968		3.76157	0.0167089	0.00308177	0.00820733		3.7617	-0.326024	-0.122869	0.513955		3.7617	0.00114691	0.00115737	0.00931812
3.77161	0.092066	-0.640011	0.464367		3.77161	0.00451256	0.00047793	0.00916892		3.77157	1.953	-0.53798	0.464435		3.77157	0.0167784	0.00342771	0.0078255		3.7717	-0.368	-0.0711193	0.464215		3.7717	0.000779317	0.00161135	0.00888289
3.7816	0.0693072	-0.617012	0.517196		3.7816	0.00430676	0.000685367	0.00964601		3.78156	1.909	-0.516089	0.517172		3.78156	0.0164384	0.0035959	0.00823202		3.78168	-0.357999	-0.1149	0.517246		3.78168	0.000866899	0.00122727	0.00934691
3.79159	0.0632611	-0.6	0.505		3.79159	0.00425209	0.000838799	0.00953587		3.79155	1.962	-0.520022	0.505		3.79155	0.016848	0.00356568	0.0081382		3.79169	-0.311989	-0.137833	0.505		3.79169	0.00126981	0.0010261	0.00923976
3.80159	0.0968031	-0.567003	0.489826		3.80159	0.0045554	0.00113641	0.00939884		3.80155	1.967	-0.523013	0.489845		3.80155	0.0168866	0.00354271	0.00802138		3.80169	-0.391042	-0.103045	0.489777		3.80169	0.000577535	0.00133127	0.00910656
3.81159	0.0612565	-0.582997	0.469645		3.81159	0.00423396	0.000992159	0.00921658		3.81154	1.97	-0.482991	0.469691		3.81154	0.0169098	0.00385019	0.00786601		3.81168	-0.342013	-0.126923	0.469553		3.81168	0.00100689	0.0011218	0.00892961
3.8216	0.0443442	-0.576985	0.480891		3.8216	0.00408103	0.00104638	0.00931815		3.82154	1.977	-0.477047	0.480909		3.82154	0.0169639	0.00389586	0.00795249		3.82168	-0.37	-0.120974	0.480868		3.82168	0.000761803	0.00117399	0.00902861
3.83159	0.0897029	-0.565002	0.496105		3.83159	0.00449119	0.00115446	0.00945554		3.83154	1.99901	-0.448034	0.49609		3.83154	0.017134	0.00411876	0.00806952		3.83166	-0.28002	-0.14985	0.496126		3.83166	0.00154977	0.000920672	0.00916211
3.84159	0.0383962	-0.586995	0.477856		3.84159	0.00402724	0.000956098	0.00929073		3.84154	1.984	-0.500995	0.477875		3.84154	0.017018	0.00371187	0.0079291		3.84167	-0.374003	-0.125012	0.477824		3.84167	0.000726752	0.00113857	0.00900197
3.85157	0.0531008	-0.475021	0.492071		3.85157	0.00416021	0.00196603	0.00941911		3.85153	1.98699	-0.368043	0.492063		3.85153	0.0170411	0.00473333	0.00803847		3.85166	-0.306968	-0.138941	0.492088		3.85166	0.00131378	0.00101637	0.00912679
3.86158	0.023387	-0.480983	0.491037		3.86158	0.00389152	0.00191225	0.00940977		3.86153	1.966	-0.47999	0.491031		3.86153	0.0168789	0.00387325	0.00803052		3.86166	-0.407952	-0.145934	0.491044		3.86166	0.000429451	0.000955028	0.00911765
3.87158	0.0915758	-0.546017	0.470779		3.87158	0.00450813	0.00132569	0.00922682		3.87152	2.024	-0.436008	0.470812		3.87152	0.0173271	0.00421115	0.00787466		3.87165	-0.358	-0.130026	0.470736		3.87165	0.000866888	0.00109458	0.00893995
3.88157	0.0857119	-0.505024	0.464779		3.88157	0.0044551	0.00169542	0.00917264		3.88153	2.04002	-0.367987	0.464803		3.88153	0.017451	0.00473376	0.00782833		3.88164	-0.352	-0.157892	0.464737		3.88164	0.000919427	0.000850118	0.00888746
3.89157	0.00175057	-0.49	0.443595		3.89157	0.00369587	0.00183093	0.00898133		3.89153	2.04702	-0.387994	0.443639		3.89153	0.017505	0.00458004	0.00766519		3.89165	-0.328986	-0.144988	0.443498		3.89165	0.00112096	0.000963322	0.00870163
3.90156	0.0262324	-0.470008	0.481181		3.90156	0.00391725	0.00201124	0.00932077		3.90152	2.01501	-0.412	0.481164		3.90152	0.0172576	0.00439561	0.00795445		3.90165	-0.383025	-0.154946	0.481228		3.90165	0.00064774	0.000875964	0.00903176
3.91155	0.0370328	-0.477001	0.40723		3.91155	0.00401491	0.00194817	0.00865292		3.91152	2.022	-0.376001	0.407311		3.91152	0.0173117	0.00467219	0.00738515		3.91164	-0.314051	-0.117123	0.407042		3.91164	0.00125175	0.00120777	0.00838264
3.92155	0.0479083	-0.478994	0.504618		3.92155	0.00411326	0.00193019	0.00953242		3.9215	2.00801	-0.322087	0.504525		3.9215	0.0172035	0.00508641	0.00813454		3.92164	-0.356	-0.154926	0.504779		3.92164	0.000884403	0.000876141	0.00923783
3.93154	0.00344623	-0.451009	0.404356		3.93154	0.0037112	0.0021826	0.00862696		3.9315	2.09698	-0.34103	0.404448		3.9315	0.0178912	0.00494086	0.00736308		3.93162	-0.333005	-0.0533979	0.404188		3.93162	0.00108577	0.00176681	0.00835767
3.94154	0.0260379	-0.418	0.459137		3.94154	0.00391549	0.00248032	0.00912168		3.9415	2.04	-0.357002	0.459121		3.9415	0.0174507	0.00481815	0.00778454		3.94162	-0.295003	-0.18166	0.459172		3.94162	0.00141856	0.000641613	0.00883877
3.95153	0.0457928	-0.429	0.423693		3.95153	0.00409413	0.00238111	0.00880159		3.95149	2.08099	-0.301021	0.423727		3.95149	0.0177675	0.00524825	0.00751169		3.95162	-0.302977	-0.133017	0.423612		3.95162	0.00134873	0.00106835	0.00852762
3.96153	0.034	-0.453	0.426829		3.96153	0.00398749	0.00216464	0.00882992		3.96149	2.03101	-0.344	0.426848		3.96149	0.0173813	0.00491805	0.00753576		3.96162	-0.316001	-0.164858	0.426784		3.96162	0.00123467	0.000789014	0.00855538
3.97152	0.00134881	-0.377	0.437		3.97152	0.00369223	0.00285011	0.00892177		3.97148	2.071	-0.324018	0.437		3.97148	0.0176904	0.00507157	0.00761401		3.97161	-0.312001	-0.174858	0.437		3.97161	0.00126971	0.000701287	0.00864477
3.98151	0.0289283	-0.455	0.403667		3.98151	0.00394163	0.0021466	0.00862074		3.98148	2.08501	-0.29101	0.4037		3.98148	0.0177986	0.00532517	0.00735732		3.98161	-0.282996	-0.110207	0.403564		3.98161	0.00152371	0.00126844	0.00835221
3.99151	0.0131397	-0.384	0.459367		3.99151	0.00379885	0.00278698	0.00912377		3.99148	2.047	-0.309003	0.459334		3.99148	0.0175048	0.00518693	0.00778617		3.99161	-0.268986	-0.125065	0.459479		3.99161	0.00164639	0.0011381	0.00884146
4.00151	-0.0205218	-0.360993	0.433966		4.00151	0.00349446	0.00299449	0.00889437		4.00147	2.09498	-0.266011	0.43397		4.00147	0.0178757	0.00551723	0.00759065		4.00161	-0.262992	-0.200729	0.433956		4.00161	0.00169888	0.000474327	0.00861813
4.01151	0.007	-0.374991	0.393516		4.01151	0.00374334	0.00286823	0.00852907		4.01147	2.101	-0.246012	0.393575		4.01147	0.0179222	0.00567088	0.00727927		4.01161	-0.250008	-0.133099	0.39338		4.01161	0.00181258	0.00106763	0.0082631
4.02151	0.007	-0.36099	0.428076		4.02151	0.00374334	0.00299451	0.00884117		4.02146	2.105	-0.284993	0.428065		4.02146	0.0179531	0.00537139	0.00754514		4.0216	-0.23302	-0.178877	0.428093		4.0216	0.00196135	0.000666029	0.00856684
4.03151	-0.0256431	-0.345007	0.430073		4.03151	0.00344815	0.00313867	0.00885921		4.03147	2.11602	-0.297995	0.430066		4.03147	0.0180383	0.0052715	0.00756056		4.0316	-0.238	-0.179914	0.43009		4.0316	0.00191774	0.000656933	0.00858431
4.0415	0.00787023	-0.35401	0.395637		4.0415	0.0037512	0.00305747	0.00854823		4.04147	2.11001	-0.270006	0.395672		4.04147	0.0179918	0.00548654	0.00729543		4.04159	-0.243	-0.198858	0.39555		4.04159	0.00187395	0.00049074	0.00828208
4.05149	0.00296698	-0.31301	0.412964		4.05149	0.00370687	0.00342726	0.0087047		4.05146	2.11099	-0.213024	0.412967		4.05146	0.0179994	0.00592433	0.00742875		4.05159	-0.171	-0.185944	0.412955		4.05159	0.00250446	0.000604035	0.00843438
4.06149	-0.0257097	-0.322999	0.387672		4.06149	0.00344755	0.00333717	0.00847629		4.06146	2.09	-0.223013	0.387705		4.06146	0.0178372	0.00584759	0.00723401		4.06158	-0.214	-0.188956	0.387595		4.06158	0.00212791	0.000577607	0.00821248
4.0715	0.00980656	-0.311973	0.415108		4.0715	0.00376871	0.00343662	0.00872406		4.07145	2.067	-0.235013	0.415093		4.07145	0.0176594	0.00575538	0.00744514		4.07157	-0.196	-0.162102	0.41513		4.07157	0.00228554	0.000813187	0.00845341
4.08149	-0.0464852	-0.294005	0.372577		4.08149	0.00325969	0.00359868	0.00833997		4.08145	2.137	-0.180038	0.372634		4.08145	0.0182004	0.00617776	0.00711784		4.08157	-0.137005	-0.220778	0.37249		4.08157	0.00280216	0.000298446	0.00808031
4.09149	-0.0288702	-0.338984	0.406109		4.09149	0.00341897	0.00319299	0.0086428		4.09144	2.138	-0.230994	0.406095		4.09144	0.0182082	0.00578626	0.00737578		4.09157	-0.171997	-0.167112	0.406133		4.09157	0.00249573	0.000769237	0.00837469
4.10148	-0.0506679	-0.277012	0.384822		4.10148	0.00322186	0.00375194	0.00845055		4.10144	2.116	-0.216005	0.384842		4.10144	0.0180381	0.00590142	0.00721194		4.10157	-0.115958	-0.194947	0.384774		4.10157	0.00298647	0.000525053	0.0081878
4.11148	-0.004292	-0.246	0.331235		4.11148	0.00364123	0.00403165	0.00796661		4.11143	2.125	-0.200985	0.331335		4.11143	0.0181077	0.00601683	0.00679948		4.11157	-0.142005	-0.210894	0.33105		4.11157	0.00275838	0.000385156	0.00771772
4.12149	0.0373968	-0.291004	0.410451		4.12149	0.0040182	0.00362574	0.00868201		4.12142	2.14299	-0.176048	0.410362		4.12142	0.0182467	0.00620841	0.00740867		4.12156	-0.168992	-0.195	0.410536		4.12156	0.00252205	0.000524587	0.00841321
4.13149	-0.0672826	-0.258996	0.376892		4.13149	0.00307162	0.00391443	0.00837894		4.13142	2.118	-0.19601	0.376913		4.13142	0.0180536	0.00605505	0.00715082		4.13155	-0.072	-0.227854	0.376872		4.13155	0.00337142	0.000236371	0.00811866
4.14148	-0.0774401	-0.228055	0.355663		4.14148	0.00297977	0.0041935	0.00818722		4.14142	2.13301	-0.143042	0.355722		4.14142	0.0181696	0.006462	0.00698747		4.14155	-0.088	-0.21496	0.355602		4.14155	0.0032313	0.000349484	0.00793254
4.15147	-0.0479359	-0.264999	0.355781		4.15147	0.00324657	0.00386029	0.00818829		4.15141	2.136	-0.172007	0.355815		4.15141	0.0181927	0.00623946	0.00698818		4.15154	-0.086	-0.209	0.355734		4.15154	0.00324882	0.000401771	0.0079337
4.16147	-0.0232204	-0.257001	0.358889		4.16147	0.00347006	0.00393243	0.00821635		4.16141	2.15699	-0.124036	0.358907		4.16141	0.018355	0.00660802	0.00701202		4.16154	-0.103	-0.203026	0.358867		4.16154	0.00309995	0.000454174	0.00796112
4.17146	-0.0577796	-0.221968	0.371074		4.17146	0.00315755	0.0042484	0.0083264		4.1714	2.16	-0.127016	0.371062		4.1714	0.0183782	0.00658512	0.00710572		4.17153	-0.039	-0.207	0.371089		4.17153	0.0036604	0.000419316	0.00806805
4.18145	-0.0528937	-0.250999	0.385184		4.18145	0.00320174	0.00398656	0.00845382		4.1814	2.09199	-0.140012	0.385153		4.1814	0.0178526	0.00648528	0.00721434		4.18153	-0.059	-0.204013	0.385227		4.18153	0.00348526	0.000445518	0.00819176
4.19145	-0.0588687	-0.219	0.309267		4.19145	0.00314771	0.00427517	0.00776822		4.1914	2.14301	-0.119015	0.309367		4.1914	0.0182469	0.0066466	0.00663014		4.19152	-0.054	-0.223934	0.309114		4.19152	0.00352904	0.000270759	0.00752578
4.20145	-0.051	-0.214999	0.324684		4.20145	0.00321886	0.00431126	0.00790745		4.2014	2.16299	-0.122008	0.324729		4.2014	0.0184013	0.0066236	0.00674856		4.20152	0.034	-0.206031	0.32462		4.20152	0.00429967	0.000427819	0.00766146
4.21145	-0.0984901	-0.215995	0.358179		4.21145	0.00278942	0.00430227	0.00820995		4.21139	2.14	-0.149997	0.358151		4.21139	0.0182236	0.00640856	0.00700619		4.21151	-0.022	-0.254798	0.358211		4.21151	0.00380927	0	0.00795537
4.22144	-0.0877928	-0.229	0.317618		4.22144	0.00288615	0.00418497	0.00784364		4.22138	2.103	-0.105039	0.317675		4.22138	0.0179377	0.00675397	0.00669419		4.22151	-0.009	-0.225	0.317555		4.22151	0.00392311	0.000261409	0.00759964
4.23144	-0.0532362	-0.185019	0.3107		4.23144	0.00319864	0.00458166	0.00778116		4.23139	2.138	-0.0970429	0.310748		4.23139	0.0182082	0.0068154	0.00664078		4.2315	0.00399828	-0.245904	0.310647		4.2315	0.00403694	7.80211e-05	0.00753919
4.24144	-0.0432534	-0.194998	0.335072		4.24144	0.00328891	0.00449165	0.00800126		4.24139	2.10199	-0.131993	0.335063		4.24139	0.0179298	0.00654688	0.00682822		4.2415	0.0130017	-0.226024	0.335084		4.2415	0.00411579	0.000252424	0.00775302
4.25144	-0.0827511	-0.152993	0.321891		4.25144	0.00293175	0.00487051	0.00788223		4.25138	2.086	-0.122	0.321906		4.25138	0.0178063	0.00662366	0.0067268		4.25149	0.00100153	-0.200174	0.321874		4.25149	0.0040107	0.000479195	0.00763743
4.26144	-0.0877876	-0.185999	0.318888		4.26144	0.0028862	0.00457282	0.00785511		4.26138	2.15197	-0.110006	0.318906		4.26138	0.0183162	0.00671581	0.00670367		4.26149	0.0629832	-0.208058	0.318874		4.26149	0.00455348	0.000410038	0.00761118
4.27143	-0.0799393	-0.155004	0.273367		4.27143	0.00295717	0.00485237	0.00744402		4.27137	2.03101	-0.0370489	0.273474		4.27137	0.0173813	0.00727633	0.00635346		4.27148	0.052	-0.239885	0.273286		4.27148	0.0044573	0.000130831	0.00721229
4.28143	-0.111563	-0.13202	0.274589		4.28143	0.0026712	0.00505967	0.00745504		4.28137	2.132	-0.0850021	0.274652		4.28137	0.0181618	0.00690791	0.00636253		4.28148	0.0330002	-0.226986	0.274536		4.28148	0.00429091	0.000243988	0.00722323
4.29142	-0.0850328	-0.195002	0.333449		4.29142	0.00291111	0.00449162	0.00798661		4.29137	2.09099	-0.0710051	0.333382		4.29137	0.0178449	0.00701545	0.00681526		4.29149	0.0730294	-0.18613	0.333529		4.29149	0.00464145	0.000602397	0.00773941
4.30142	-0.0276525	-0.149	0.287736		4.30142	0.00342998	0.00490652	0.00757377		4.30136	2.13099	-0.106993	0.287777		4.30136	0.018154	0.00673896	0.00646371		4.30148	0.0299924	-0.19708	0.287691		4.30148	0.00426457	0.000506336	0.00733834
4.31143	-0.108567	-0.131981	0.259452		4.31143	0.0026983	0.00506002	0.00731835		4.31136	2.06301	-0.0159928	0.259554		4.31136	0.0176286	0.00743811	0.00624615		4.31148	0.0849429	-0.174144	0.259383		4.31148	0.00474578	0.000707551	0.00709064
4.32142	-0.110725	-0.117993	0.324463		4.32142	0.00267879	0.00518618	0.00790545		4.32135	2.038	-0.0630028	0.324376		4.32135	0.0174353	0.00707693	0.00674583		4.32147	0.094	-0.190026	0.324522		4.32147	0.00482509	0.000568221	0.0076606
4.33142	-0.126625	-0.133007	0.269672		4.33142	0.00253501	0.00505077	0.00741065		4.33135	2.1	-0.0470143	0.269741		4.33135	0.0179145	0.00719977	0.00632468		4.33146	0.0829943	-0.149213	0.269636		4.33146	0.00472872	0.000926257	0.00718035
4.34141	-0.082215	-0.129999	0.238371		4.34141	0.00293659	0.0050779	0.00712796		4.34135	2.05699	-0.0440024	0.238474		4.34135	0.0175821	0.00722291	0.00608366		4.34145	0.123987	-0.173033	0.238303		4.34145	0.00508769	0.000717292	0.00690619
4.35141	-0.107877	-0.138999	0.260853		4.35141	0.00270454	0.00499672	0.007331		4.35135	2.108	-0.0629986	0.260876		4.35135	0.0179763	0.00707696	0.00625634		4.35145	0.09	-0.117296	0.260836		4.35145	0.00479007	0.00120626	0.00710335
4.36141	-0.12079	-0.130999	0.247738		4.36141	0.00258777	0.00506888	0.00721256		4.36134	2.03203	-0.0450019	0.247784		4.36134	0.0173892	0.00721523	0.00615542		4.36144	0.158982	-0.16297	0.247713		4.36144	0.00539415	0.000805571	0.00698853
4.37142	-0.139677	-0.104968	0.307587		4.37142	0.00241698	0.00530367	0.00775305		4.37133	2.056	-0.032006	0.307458		4.37133	0.0175744	0.00731508	0.00661542		4.37144	0.125	-0.123177	0.307616		4.37144	0.00509656	0.00115466	0.00751267
4.38141	-0.0823707	-0.0859975	0.216218		4.38141	0.00293519	0.00547477	0.0069279		4.38134	2.049	-0.0489999	0.216374		4.38134	0.0175203	0.00718451	0.00591329		4.38144	0.156005	-0.081317	0.216172		4.38144	0.00536808	0.00152189	0.00671255
4.39141	-0.13269	-0.141966	0.281313		4.39141	0.00248017	0.00496997	0.00751577		4.39134	2.03198	0.0220154	0.281257		4.39134	0.0173888	0.00773012	0.00641345		4.39143	0.142003	-0.119024	0.281334		4.39143	0.00524546	0.0011911	0.00728271
4.40139	-0.10313	-0.0830174	0.246773		4.40139	0.00274747	0.00550164	0.00720385		4.40133	2.047	-0.0270007	0.246808		4.40133	0.0175049	0.00735353	0.00614789		4.40143	0.148998	-0.066252	0.246749		4.40143	0.00530672	0.00165405	0.0069801
4.41139	-0.116936	-0.097003	0.22254		4.41139	0.00262262	0.0053755	0.006985		4.41133	2.04	-0.015998	0.222615		4.41133	0.0174508	0.00743807	0.0059614		4.41142	0.222979	-0.104	0.222498		4.41142	0.00595457	0.0013229	0.0067679
4.42138	-0.163458	-0.044935	0.256115		4.42138	0.00220194	0.00584512	0.00728821		4.42132	2.016	0.0170037	0.256095		4.42132	0.0172653	0.00769162	0.00621949		4.42142	0.176	-0.047252	0.256125		4.42142	0.00554318	0.00182073	0.00706214
4.43138	-0.118127	-0.087999	0.25		4.43138	0.00261186	0.00545671	0.00723299		4.43132	2.051	0.0240115	0.25		4.43132	0.0175358	0.00774546	0.0061725		4.43142	0.151998	-0.0730515	0.25		4.43142	0.00533299	0.0015944	0.00700854
4.44138	-0.146776	-0.122005	0.192264		4.44138	0.00235279	0.00515	0.00671158		4.44131	1.95396	0.0140042	0.192384		4.44131	0.0167858	0.00766857	0.00572836		4.44142	0.248048	-0.0451386	0.192173		4.44142	0.00617411	0.00183927	0.00650256
4.45137	-0.109258	-0.0920004	0.252271		4.45137	0.00269205	0.00542062	0.0072535		4.45131	2.02399	-0.0180084	0.252227		4.45131	0.0173271	0.00742262	0.00618967		4.45142	0.179998	-0.0630231	0.252305		4.45142	0.00557818	0.00168237	0.0070287
4.46139	-0.160643	-0.0659828	0.213673		4.46139	0.0022274	0.00565528	0.00690492		4.4613	1.962	0.0130052	0.21374		4.4613	0.016848	0.0076609	0.00589299		4.46141	0.196992	0.0047229	0.213652		4.46141	0.00572701	0.00227668	0.0066905
4.47138	-0.122134	-0.0589794	0.199566		4.47138	0.00257562	0.00571845	0.00677753		4.4713	1.971	0.003	0.199652		4.4713	0.0169175	0.00758403	0.00578439		4.47141	0.185	-0.0489769	0.199542		4.47141	0.00562199	0.00180559	0.00656703
4.48138	-0.123093	-0.077	0.247334		4.48138	0.00256695	0.00555592	0.00720891		4.4813	2.01601	0.023998	0.247264		4.4813	0.0172654	0.00774535	0.00615141		4.4814	0.252	0.0416652	0.247357		4.4814	0.00620872	0.00260076	0.00698541
4.49137	-0.152724	-0.0680012	0.204678		4.49137	0.002299	0.00563708	0.00682369		4.4913	1.95297	0.0490087	0.204733		4.4913	0.0167782	0.00793751	0.00582356		4.4914	0.231	0.0198341	0.204658		4.4914	0.00602482	0.00240925	0.0066118
4.50135	-0.151838	-0.0590067	0.202766		4.50135	0.00230702	0.0057182	0.00680642		4.5013	1.94401	0.0470053	0.2028		4.5013	0.0167089	0.00792212	0.00580865		4.50139	0.22	0.0198833	0.202743		4.50139	0.00592849	0.00240968	0.00659505
4.51135	-0.156838	-0.0989924	0.184611		4.51135	0.0022618	0.00535756	0.00664246		4.51129	1.97899	0.0670562	0.184672		4.51129	0.0169793	0.00807616	0.00566891		4.51139	0.242	0.0368562	0.184578		4.51139	0.00612114	0.00255858	0.00643611
4.52136	-0.111376	-0.0399478	0.21717		4.52136	0.0026729	0.0058901	0.0069365		4.52129	1.916	0.0130029	0.217142		4.52129	0.0164925	0.00766088	0.00591921		4.52138	0.226	0.0239608	0.21718		4.52138	0.00598103	0.00244545	0.00672136
4.53135	-0.185462	-0.0240027	0.184695		4.53135	0.00200297	0.00603392	0.00664322		4.53128	1.927	0.0420037	0.184751		4.53128	0.0165775	0.00788369	0.00566953		4.53137	0.288988	0.0418908	0.184681		4.53137	0.00653262	0.00260274	0.00643701
4.54135	-0.134187	-0.0909851	0.225322		4.54135	0.00246663	0.00542978	0.00701012		4.54129	1.93599	0.036	0.225278		4.54129	0.016647	0.00783756	0.00598193		4.54138	0.225989	0.0797819	0.225351		4.54138	0.00598094	0.00293515	0.00679287
4.55134	-0.163812	-0.0290046	0.132998		4.55134	0.00219874	0.0059888	0.00617635		4.55129	1.87596	0.0630266	0.133132		4.55129	0.016183	0.00804521	0.00527161		4.55138	0.273036	0.0559439	0.132903		4.55138	0.00639293	0.00272602	0.00598395
4.56134	-0.181695	0.0340055	0.232653		4.56134	0.00203703	0.00655711	0.00707633		4.56128	1.93199	0.0149762	0.232556		4.56128	0.016616	0.00767604	0.00603803		4.56137	0.224038	0.0868375	0.232702		4.56137	0.00596385	0.00299704	0.00685719
4.57135	-0.16497	-0.0510172	0.178705		4.57135	0.00218826	0.00579026	0.00658913		4.57128	1.9	0.0680053	0.178753		4.57128	0.0163688	0.00808346	0.00562329		4.57137	0.257	0.066975	0.178689		4.57137	0.0062525	0.0028228	0.00638457
4.58134	-0.177851	-0.0389985	0.193		4.58134	0.00207179	0.00589867	0.00671823		4.58126	1.94599	0.0909728	0.193		4.58126	0.0167242	0.00825991	0.00573311		4.58135	0.327969	0.1287	0.193		4.58135	0.00687398	0.00336429	0.0065098
4.59133	-0.209583	-0.0559893	0.144356		4.59133	0.00178484	0.00574542	0.00627892		4.59127	1.866	0.0249851	0.144463		4.59127	0.016106	0.00775294	0.00535896		4.59135	0.288998	0.120825	0.144325		4.59135	0.00653271	0.0032952	0.0060839
4.60133	-0.158237	-0.0179985	0.201324		4.60133	0.00224915	0.00608807	0.0067934		4.60126	1.86696	0.0850149	0.201269		4.60126	0.0161135	0.00821414	0.00579685		4.60137	0.288014	0.120856	0.201351		4.60137	0.0065241	0.00329547	0.00658287
4.61133	-0.135385	-0.0129987	0.163717		4.61133	0.0024558	0.00613317	0.00645377		4.61126	1.887	0.0700072	0.163765		4.61126	0.0162684	0.00809884	0.00550775		4.61136	0.260999	0.113958	0.163693		4.61136	0.00628752	0.00323496	0.00625336
4.62132	-0.199655	-0.0389992	0.129312		4.62132	0.00187462	0.00589866	0.00614307		4.62125	1.888	0.0610018	0.129425		4.62125	0.0162761	0.00802965	0.00524304		4.62135	0.304966	0.173696	0.12926		4.62135	0.00667254	0.00375902	0.00595208
4.63132	-0.203693	-0.015999	0.162		4.63132	0.00183811	0.00610611	0.00643827		4.63124	1.869	0.108001	0.162		4.63124	0.0161292	0.00839074	0.00549415		4.63134	0.261011	0.153911	0.162		4.63134	0.00628762	0.00358545	0.00623855
4.64131	-0.201825	-0.0230004	0.137681		4.64131	0.001855	0.00604296	0.00621864		4.64124	1.823	0.0599971	0.137737		4.64124	0.0157737	0.00802193	0.00530712		4.64134	0.32799	0.158893	0.13766		4.64134	0.00687417	0.00362915	0.00602557
4.65131	-0.157321	-0.007	0.108402		4.65131	0.00225743	0.00618727	0.00595422		4.65123	1.866	0.078001	0.108508		4.65123	0.016106	0.00816025	0.00508179		4.65134	0.345072	0.162918	0.10835		4.65134	0.00702375	0.00366447	0.00576912
4.66131	-0.205747	-0.0310046	0.129879		4.66131	0.00181953	0.00597077	0.00614818		4.66123	1.78902	0.110019	0.129903		4.66123	0.0155111	0.00840625	0.00524673		4.66133	0.311	0.16892	0.129872		4.66133	0.00672538	0.00371713	0.00595743
4.67131	-0.17611	0.0160149	0.114698		4.67131	0.00208753	0.00639485	0.00601108		4.67122	1.851	0.127924	0.114755		4.67122	0.0159901	0.00854381	0.00512996		4.67133	0.328991	0.177907	0.114682		4.67133	0.00688293	0.00379596	0.00582452
4.6813	-0.163202	0.00498952	0.113806		4.6813	0.00220426	0.00629541	0.00600303		4.68123	1.846	0.0760038	0.113844		4.68123	0.0159515	0.00814491	0.00512293		4.68132	0.311	0.247629	0.113795		4.68132	0.00672538	0.0044076	0.00581676
4.6913	-0.218607	0.00100038	0.16049		4.6913	0.00170324	0.00625943	0.00642463		4.69124	1.85301	0.0889989	0.160417		4.69124	0.0160056	0.00824475	0.00548194		4.69133	0.342014	0.203948	0.160534		4.69133	0.00699697	0.00402441	0.00622572
4.70129	-0.191	-0.0149977	0.102553		4.70129	0.00195289	0.00611514	0.0059014		4.70123	1.766	0.100003	0.102618		4.70123	0.0153332	0.00832929	0.00503639		4.70133	0.333005	0.198987	0.102511		4.70133	0.00691808	0.00398089	0.00571803
4.7113	-0.185053	0.00800668	0.115873		4.7113	0.00200666	0.00632262	0.0060217		4.71122	1.823	0.115007	0.115896		4.71122	0.0157737	0.00844457	0.00513875		4.71132	0.324003	0.223887	0.115867		4.71132	0.00683925	0.00419933	0.00583489
4.72129	-0.200889	0.0130095	0.131127		4.72129	0.00186347	0.00636774	0.00615945		4.72122	1.773	0.0739906	0.131104		4.72122	0.0153873	0.00812944	0.00525598		4.72132	0.371	0.21795	0.131133		4.72132	0.00725081	0.00414724	0.00596847
4.73129	-0.201912	0.003	0.0641565		4.73129	0.00185421	0.00627746	0.00555465		4.73121	1.79	0.140017	0.0643053		4.73121	0.0155187	0.00863672	0.00474106		4.7313	0.317008	0.281677	0.0641298		4.7313	0.00677799	0.0047063	0.0053822
4.74128	-0.204915	0.006	0.0654517		4.74128	0.00182706	0.00630452	0.00556635		4.74121	1.782	0.117003	0.0655485		4.74121	0.0154568	0.0084599	0.00475064		4.7413	0.392996	0.19818	0.0654244		4.7413	0.00744343	0.00397381	0.00539352
4.75127	-0.237628	0.0399931	0.104166		4.75127	0.00153124	0.00661112	0.00591598		4.7512	1.8	0.0839905	0.104139		4.7512	0.015596	0.00820627	0.00504812		4.7513	0.359005	0.272752	0.104177		4.7513	0.00714577	0.004628	0.00573261
4.76128	-0.209027	0.0520092	0.0594847		4.76128	0.00178987	0.00671949	0.00551246		4.7612	1.739	0.0959899	0.0595832		4.7612	0.0151245	0.00829846	0.00470466		4.76129	0.396979	0.233028	0.0594687		4.76129	0.00747831	0.00427951	0.00534141
4.77127	-0.216943	0.00998511	0.0870435		4.77127	0.00171829	0.00634047	0.00576134		4.77118	1.68703	0.147986	0.0870344		4.77118	0.0147229	0.00869795	0.00491627		4.77129	0.36	0.290751	0.0870449		4.77129	0.00715448	0.0047859	0.0055827
4.78127	-0.19815	-0.0019787	0.0758776		4.78127	0.00188823	0.00623256	0.0056605		4.78118	1.792	0.130981	0.0759027		4.78118	0.0155341	0.0085673	0.00483046		4.78129	0.372001	0.344596	0.0758724		4.78129	0.00725957	0.00525826	0.00548494
4.79126	-0.231772	0.005	0.103297		4.79126	0.00158419	0.0062955	0.00590812		4.79118	1.759	0.136001	0.103242		4.79118	0.0152791	0.00860587	0.0050412		4.79129	0.398011	0.240225	0.103314		4.79129	0.00748735	0.00434265	0.00572505
4.80125	-0.210058	0.0649863	0.0768336		4.80125	0.00178055	0.00683654	0.00566914		4.80118	1.746	0.0989974	0.0768618		4.80118	0.0151787	0.00832157	0.00483785		4.8013	0.399011	0.28494	0.0768145		4.8013	0.0074961	0.00473493	0.00549319
4.81126	-0.225891	0.0470069	0.0241298		4.81126	0.00163738	0.00667438	0.00519317		4.81117	1.69902	0.162064	0.0243092		4.81117	0.0148156	0.00880611	0.00443274		4.81129	0.376	0.295916	0.0240725		4.81129	0.0072946	0.00483121	0.0050317
4.82126	-0.253673	0.0620309	0.0710859		4.82126	0.00138616	0.00680988	0.00561723		4.82117	1.71	0.129001	0.0710679		4.82117	0.0149004	0.00855208	0.00479319		4.82129	0.402979	0.335785	0.0710916		4.82129	0.00753085	0.00518097	0.00544311
4.83125	-0.221094	0.0589809	0.051795		4.83125	0.00168076	0.00678238	0.00544301		4.83117	1.70999	0.136995	0.0518341		4.83117	0.0149003	0.0086135	0.00464492		4.83127	0.424986	0.294026	0.0517864		4.83127	0.00772357	0.00481463	0.00527419
4.84125	-0.250771	0.00700001	0.0924256		4.84125	0.0014124	0.00631354	0.00580995		4.84117	1.74601	0.151003	0.0923473		4.84117	0.0151787	0.00872112	0.00495722		4.84127	0.424994	0.306955	0.0924466		4.84127	0.00772364	0.00492805	0.00562996
4.85123	-0.226089	0.0409977	0.0567929		4.85123	0.00163558	0.00662018	0.00548815		4.85116	1.70902	0.108995	0.0568263		4.85116	0.0148928	0.00839838	0.0046834		4.85126	0.424013	0.321862	0.0567767		4.85126	0.00771505	0.00505882	0.00531786
4.86123	-0.234971	0.0280011	0.0335361		4.86123	0.00155527	0.00650296	0.00527812		4.86116	1.708	0.147003	0.0336179		4.86116	0.0148849	0.00869039	0.0045045		4.86126	0.378009	0.325907	0.0335088		4.86126	0.00731219	0.00509431	0.00511427
4.87124	-0.250835	0.0309954	0.0468724		4.87124	0.00141182	0.00652996	0.00539856		4.87114	1.67601	0.168001	0.0469021		4.87114	0.0146377	0.00885172	0.0046069		4.87125	0.42	0.442331	0.0468695		4.87125	0.00767991	0.00611566	0.00523117
4.88124	-0.253863	0.063	0.0499619		4.88124	0.00138444	0.00681863	0.00542646		4.88115	1.82701	0.134019	0.0499707		4.88115	0.0158047	0.00859064	0.00463056		4.88125	0.398999	0.327152	0.0499606		4.88125	0.007496	0.00510523	0.00525822
4.89123	-0.20833	0.0609817	0.0307088		4.89123	0.00179618	0.00680042	0.00525259		4.89114	1.62488	0.171989	0.0307702		4.89114	0.0142425	0.00888236	0.00448255		4.89125	0.392995	0.355965	0.0306941		4.89125	0.00744343	0.005358	0.00508964
4.90121	-0.255769	0.0519987	0.0419597		4.90121	0.0013672	0.0067194	0.00535419		4.90114	1.63905	0.134006	0.0419672		4.90114	0.0143521	0.00859054	0.00456886		4.90126	0.440017	0.338064	0.041955		4.90126	0.0078552	0.00520096	0.00518817
4.91121	-0.257831	0.0769931	0.00750992		4.91121	0.00134856	0.00694483	0.00504308		4.91113	1.641	0.149002	0.00760611		4.91113	0.0143671	0.00870575	0.00430399		4.91125	0.437998	0.393785	0.00745954		4.91125	0.00783752	0.00568978	0.00488634
4.92122	-0.272776	0.059	0.0441726		4.92122	0.00121341	0.00678255	0.00537418		4.92113	1.687	0.147	0.0441336		4.92113	0.0147226	0.00869037	0.00458556		4.92125	0.436987	0.382906	0.0441825		4.92125	0.00782866	0.00559434	0.00520766
4.93122	-0.275802	0.0409966	-0.0156577		4.93122	0.00118605	0.00662017	0.00483385		4.93112	1.651	0.141001	-0.0154957		4.93112	0.0144444	0.00864428	0.0041259		4.93123	0.400009	0.377957	-0.0156836		4.93123	0.00750484	0.00555092	0.00468384
4.94121	-0.205508	0.0350206	0.0372485		4.94121	0.0018217	0.00656627	0.00531165		4.94113	1.64299	0.172004	0.0371969		4.94113	0.0143825	0.00888247	0.00453209		4.94124	0.433001	0.401884	0.0372645		4.94124	0.00779376	0.00576083	0.00514713
4.9512	-0.275693	0.0919828	0.0067584		4.9512	0.00118703	0.00708003	0.00503629		4.95112	1.635	0.175003	0.00680305		4.95112	0.0143207	0.00890552	0.00429779		4.95123	0.495073	0.370071	0.00673549		4.95123	0.00833733	0.00548175	0.00488
4.9612	-0.256973	0.0769981	-0.0022872		4.9612	0.00135631	0.00694488	0.0049546		4.96112	1.61802	0.157999	-0.0022298		4.96112	0.0141895	0.00877488	0.00422816		4.96123	0.396039	0.40487	-0.0023086		4.96123	0.00747008	0.00578703	0.00480087
4.9712	-0.255	0.0970382	0.012		4.9712	0.00137415	0.00712563	0.00508363		4.9711	1.64	0.180985	0.012		4.9711	0.0143594	0.00895147	0.00433786		4.97122	0.481003	0.425815	0.012		4.97122	0.00821412	0.00597077	0.00492607
4.98119	-0.243116	0.026013	-0.0062298		4.98119	0.00148162	0.00648503	0.004919		4.9811	1.592	0.140018	-0.006175		4.9811	0.0139885	0.00863673	0.00419775		4.98122	0.432	0.429856	-0.0062436		4.98122	0.00778499	0.00600622	0.00476644
4.99119	-0.310428	0.0779909	-0.0031231		4.99119	0.00087294	0.00695383	0.00494705		4.99111	1.64203	0.182007	-0.0031008		4.99111	0.0143751	0.00895932	0.00422145		4.99123	0.442	0.368132	-0.0031363		4.99123	0.00787256	0.00546474	0.00479362
5.00118	-0.232362	0.09	0.0151641		5.00118	0.00157886	0.00706215	0.0051122		5.00111	1.627	0.162999	0.0151343		5.00111	0.0142589	0.00881329	0.00436202		5.00123	0.414976	0.407935	0.0151824		5.00123	0.00763591	0.00581391	0.00495391
5.01118	-0.308526	0.062	-0.0446975		5.01118	0.000890133	0.00680961	0.0045716		5.0111	1.62001	0.161998	-0.044571		5.0111	0.0142049	0.0088056	0.00390177		5.01123	0.489928	0.423898	-0.0447786		5.01123	0.00829227	0.00595395	0.00442926
5.02117	-0.304718	0.0760004	-0.0069582		5.02117	0.000924575	0.00693588	0.00491242		5.0211	1.611	0.152004	-0.0069658		5.0211	0.0141353	0.00872881	0.00419166		5.02122	0.452	0.402025	-0.0069536		5.02122	0.00796013	0.00576207	0.00476022
5.03117	-0.243422	0.0930013	-0.0211425		5.03117	0.00147885	0.00708922	0.00478432		5.03109	1.57601	0.154011	-0.021109		5.03109	0.0138649	0.00874423	0.00408263		5.0312	0.449002	0.432874	-0.0211554		5.0312	0.00793388	0.00603269	0.00463596
5.04116	-0.268033	0.0939981	-0.0342765		5.04116	0.0012563	0.00709821	0.00466571		5.04109	1.564	0.166996	-0.0342218		5.04109	0.0137721	0.00884399	0.00398155		5.0412	0.498991	0.462797	-0.0343046		5.0412	0.00837164	0.00629519	0.00452091
5.05116	-0.275939	0.0630013	0.0043145		5.05116	0.00118481	0.00681864	0.00501422		5.05108	1.60401	0.158001	0.00425343		5.05108	0.0140813	0.00877489	0.00427814		5.0512	0.473008	0.410101	0.00435114		5.0512	0.0081441	0.00583291	0.00485914
5.06116	-0.307643	0.0920019	-0.0150399		5.06116	0.000898123	0.0070802	0.00483943		5.06107	1.57501	0.150992	-0.0150317		5.06107	0.0138571	0.00872104	0.00412948		5.0612	0.439011	0.468801	-0.0150439		5.0612	0.00784639	0.00634787	0.00468943
5.07116	-0.248314	0.109015	-0.0495157		5.07116	0.00143461	0.00723365	0.00452809		5.07107	1.487	0.124039	-0.0494079		5.07107	0.013177	0.00851396	0.00386449		5.07119	0.467998	0.45692	-0.0495546		5.07119	0.00810023	0.00624364	0.00438747
5.08115	-0.298717	0.0610038	-0.076704		5.08115	0.000978837	0.00680062	0.00428255		5.08107	1.58201	0.181994	-0.0765645		5.08107	0.0139112	0.00895923	0.00365515		5.08119	0.486003	0.459936	-0.0767656		5.08119	0.0082579	0.00627009	0.00414938
5.09115	-0.283971	0.0929939	-0.0267929		5.09115	0.00111218	0.00708915	0.00473329		5.09107	1.564	0.112999	-0.0268311		5.09107	0.013772	0.00842914	0.00403852		5.09119	0.44299	0.435061	-0.026771		5.09119	0.00788123	0.00605187	0.00458682
5.10114	-0.308737	0.1	0.0116626		5.10114	0.000888227	0.00715234	0.00508058		5.10107	1.53101	0.170001	0.0115405		5.10107	0.0135171	0.00886708	0.00433431		5.10119	0.503011	0.474886	0.011745		5.10119	0.00840684	0.00640125	0.00492383
5.11114	-0.246438	0.075	-0.0514141		5.11114	0.00145158	0.00692686	0.00451094		5.11106	1.58599	0.124989	-0.0513378		5.11106	0.013942	0.00852126	0.00384961		5.11119	0.463003	0.481898	-0.0514656		5.11119	0.00805649	0.00646276	0.00437075
5.12113	-0.326523	0.088	-0.0401173		5.12113	0.000727396	0.00704411	0.00461296		5.12105	1.534	0.187973	-0.0400944		5.12105	0.0135402	0.00900516	0.00393628		5.12118	0.500985	0.449057	-0.0401327		5.12118	0.0083891	0.00617466	0.00446991
5.13113	-0.298933	0.095	-0.0765204		5.13113	0.00097688	0.00710724	0.00428421		5.13105	1.53	0.0800818	-0.0764137		5.13105	0.0135093	0.00817624	0.00365631		5.13118	0.484	0.456011	-0.0765951		5.13118	0.00824036	0.00623567	0.00415087
5.14112	-0.286091	0.14	-0.041921		5.14112	0.00109301	0.00751311	0.00459667		5.14104	1.522	0.182979	-0.0419363		5.14104	0.0134475	0.00896679	0.00392208		5.14117	0.506002	0.472933	-0.0419103		5.14117	0.00843303	0.00638411	0.00445436
5.15111	-0.268243	0.073	-0.0946321		5.15111	0.0012544	0.00690882	0.00412064		5.15104	1.496	0.128009	-0.0945099		5.15104	0.0132465	0.00854446	0.00351681		5.15117	0.427008	0.510773	-0.0947176		5.15117	0.00774128	0.00671607	0.0039923
5.16111	-0.334484	0.092	-0.0528815		5.16111	0.000655406	0.00708019	0.00449769		5.16103	1.494	0.133004	-0.0529044		5.16103	0.0132311	0.00858284	0.00383753		5.16116	0.529	0.458089	-0.0528655		5.16116	0.00863443	0.00625389	0.0043585
5.1711	-0.301	0.115	-0.0741975		5.1711	0.000958192	0.00728763	0.00430519		5.17103	1.559	0.091029	-0.0741593		5.17103	0.0137334	0.00826035	0.00367369		5.17116	0.474	0.495898	-0.0742242		5.17116	0.00815279	0.00658558	0.00417161
5.1811	-0.292105	0.119	-0.0609645		5.1811	0.00103863	0.00732371	0.00442469		5.18103	1.523	0.1799	-0.0609714		5.18103	0.0134552	0.00894314	0.00377535		5.18115	0.522998	0.542729	-0.0609594		5.18115	0.00858187	0.00699641	0.00428768
5.19109	-0.289094	0.032	-0.0721145		5.19109	0.00106585	0.00653903	0.004324		5.19104	1.46094	0.154	-0.0721002		5.19104	0.0129755	0.00874415	0.00368956		5.19116	0.463979	0.495023	-0.0721363		5.19116	0.00806504	0.0065779	0.00418988
5.20109	-0.253443	0.123997	-0.059924		5.20109	0.00138823	0.00736878	0.00443409		5.20104	1.496	0.0890018	-0.0599332		5.20104	0.0132465	0.00824477	0.00378335		5.20116	0.54605	0.463186	-0.0599092		5.20116	0.00878374	0.00629861	0.00429687
5.2111	-0.292881	0.0779897	-0.103518		5.2111	0.00103161	0.00695382	0.00404039		5.21103	1.46305	0.0790015	-0.103434		5.21103	0.0129919	0.00816794	0.00344802		5.21115	0.500008	0.5587	-0.10359		5.21115	0.00838055	0.00713652	0.00391466
5.22109	-0.290944	0.0930023	-0.0709168		5.22109	0.00104913	0.00708923	0.00433481		5.22103	1.492	0.135018	-0.0709297		5.22103	0.0132156	0.00859831	0.00369858		5.22115	0.498	0.469175	-0.0709057		5.22115	0.00836296	0.00635115	0.00420065
5.23109	-0.272156	0.111975	-0.0962764		5.23109	0.00121902	0.00726034	0.00410579		5.23102	1.475	0.121996	-0.0962297		5.23102	0.0130842	0.00849826	0.00350356		5.23113	0.52899	0.497	-0.0963058		5.23113	0.00863434	0.00659525	0.0039784
5.24109	-0.296852	0.122003	-0.0880809		5.24109	0.0009957	0.00735079	0.00417981		5.24102	1.509	0.0930077	-0.0880672		5.24102	0.013347	0.00827555	0.00356648		5.24114	0.495999	0.48803	-0.0880916		5.24114	0.00834544	0.00651655	0.00405028
5.25107	-0.254336	0.129991	-0.108316		5.25107	0.00138016	0.00742284	0.00399706		5.25101	1.445	0.105002	-0.108269		5.25101	0.0128524	0.0083677	0.00341075		5.25113	0.548051	0.505942	-0.108366		5.25113	0.00880126	0.00667369	0.00387287
5.26108	-0.270058	0.09	-0.137613		5.26108	0.00123799	0.00706215	0.00373249		5.26101	1.453	0.117997	-0.137504		5.26101	0.0129142	0.00846754	0.00318539		5.26113	0.496021	0.584637	-0.137687		5.26113	0.00834563	0.00736406	0.00361632
5.27107	-0.256175	0.102997	-0.0948413		5.27107	0.00136353	0.00717937	0.00411875		5.271	1.448	0.0609757	-0.0948703		5.271	0.0128756	0.00802945	0.00351404		5.27112	0.485	0.500112	-0.0948214		5.27112	0.00824912	0.00662255	0.00399139
5.28107	-0.196755	0.113992	-0.121205		5.28107	0.00190084	0.00727854	0.00388067		5.281	1.474	0.0770246	-0.121161		5.281	0.0130765	0.00815275	0.00331137		5.28111	0.497001	0.535922	-0.121231		5.28111	0.00835421	0.00693669	0.00376031
5.29106	-0.244	0.111	-0.066463		5.29106	0.00147362	0.00725155	0.00437504		5.29099	1.442	0.0979957	-0.0665645		5.29099	0.0128292	0.00831387	0.00373223		5.29113	0.528012	0.51802	-0.0663748		5.29113	0.00862578	0.00677965	0.00424029
5.30105	-0.261811	0.132995	-0.113227		5.30105	0.00131256	0.00744994	0.00395272		5.30098	1.461	0.0440229	-0.113187		5.30098	0.012976	0.0078992	0.00337284		5.30112	0.497988	0.524985	-0.113268		5.30112	0.00836285	0.00684074	0.00382999
5.31105	-0.140137	0.135001	-0.110116		5.31105	0.00241283	0.00746803	0.00398081		5.31098	1.447	0.076	-0.110093		5.31098	0.0128678	0.00814488	0.00339669		5.31111	0.520981	0.564828	-0.110134		5.31111	0.00856421	0.00719027	0.00385741
5.32106	-0.227866	0.0479093	-0.11617		5.32106	0.00161952	0.00668252	0.00392613		5.32096	1.38903	0.076	-0.116128		5.32096	0.0124198	0.00814488	0.00335017		5.32111	0.514	0.542975	-0.116188		5.32111	0.00850307	0.00699857	0.00380444
5.33106	-0.226902	0.122002	-0.138347		5.33106	0.00162824	0.00735078	0.00372586		5.33097	1.451	0.0550473	-0.138259		5.33097	0.0128988	0.0079839	0.00317957		5.33109	0.562981	0.503162	-0.138379		5.33109	0.008932	0.0066493	0.00361027
5.34105	-0.164566	0.123979	-0.127117		5.34105	0.00219192	0.00736862	0.00382728		5.34097	1.436	0.0719972	-0.127091		5.34097	0.0127828	0.00811413	0.00326566		5.3411	0.490002	0.556898	-0.127129		5.3411	0.00829292	0.00712071	0.0037087
5.35104	-0.139645	0.109001	-0.145304		5.35104	0.00241727	0.00723352	0.00366303		5.35096	1.41103	0.0370283	-0.145244		5.35096	0.0125898	0.00784546	0.00312572		5.35109	0.549036	0.542974	-0.145345		5.35109	0.00880989	0.00699856	0.00354931
5.36104	-0.160208	0.153	-0.129		5.36104	0.00223132	0.00763037	0.00381027		5.36096	1.474	0.0500077	-0.129		5.36096	0.0130765	0.00794518	0.00325094		5.36108	0.529998	0.544976	-0.129		5.36108	0.00864317	0.00701612	0.00369233
5.37104	-0.117523	0.0919685	-0.125961		5.37104	0.00261732	0.0070799	0.00383771		5.37095	1.405	0.0530026	-0.12597		5.37095	0.0125433	0.00796819	0.0032743		5.37108	0.513	0.532036	-0.125957		5.37108	0.00849432	0.00690261	0.00371896
5.38103	-0.122381	0.134987	-0.152311		5.38103	0.00257338	0.0074679	0.00359974		5.38095	1.404	0.0280249	-0.152243		5.38095	0.0125355	0.00777629	0.00307177		5.38107	0.514001	0.546963	-0.152343		5.38107	0.00850308	0.00703355	0.00348808
5.39103	-0.129155	0.076	-0.16335		5.39103	0.00251213	0.00693588	0.00350005		5.39095	1.407	0.0280132	-0.163278		5.39095	0.0125587	0.0077762	0.00298671		5.39107	0.513999	0.552947	-0.163393		5.39107	0.00850306	0.00708605	0.00339139
5.40102	-0.118218	0.0910009	-0.154116		5.40102	0.00261103	0.00707118	0.00358345		5.40094	1.43501	0.0340044	-0.154093		5.40094	0.0127751	0.00782223	0.00305751		5.40107	0.524002	0.559922	-0.154131		5.40107	0.00859067	0.00714724	0.00347244
5.41102	-0.0458744	0.110002	-0.129762		5.41102	0.00326521	0.00724255	0.00380339		5.41094	1.39001	0.00798185	-0.129814		5.41094	0.0124274	0.0076223	0.00324466		5.41106	0.561979	0.576881	-0.129738		5.41106	0.00892323	0.00729601	0.00368588
5.42102	-0.0881337	0.110003	-0.145042		5.42102	0.00288307	0.00724256	0.0036654		5.42093	1.394	0.00103175	-0.145033		5.42093	0.0124582	0.0075689	0.00312735		5.42106	0.516	0.535106	-0.145046		5.42106	0.00852059	0.00692954	0.00355193
5.43101	-0.0712815	0.0940076	-0.19161		5.43101	0.00303546	0.00709829	0.00324484		5.43093	1.37	-0.0079888	-0.191476		5.43093	0.0122727	0.0074996	0.00276934		5.43105	0.540001	0.577882	-0.191677		5.43105	0.00873076	0.0073048	0.00314391
5.44101	-0.0741658	0.075	-0.16204		5.44101	0.00300938	0.00692686	0.00351189		5.44094	1.42704	0.0220034	-0.162033		5.44094	0.0127136	0.00773003	0.0029963		5.44106	0.519996	0.515193	-0.162045		5.44106	0.00855558	0.00675485	0.00340319
5.451	-0.0513401	0.078	-0.150881		5.451	0.00321578	0.00695392	0.00361266		5.45094	1.414	-0.0040052	-0.1509		5.45094	0.0126128	0.00753021	0.00308213		5.45105	0.564009	0.616668	-0.150865		5.45105	0.00894101	0.00764505	0.00350102
5.461	-0.0462782	0.073	-0.175238		5.461	0.00326156	0.00690882	0.0033927		5.46093	1.38104	-0.034012	-0.1752		5.46093	0.012358	0.00729966	0.0028948		5.46105	0.516009	0.563025	-0.17527		5.46105	0.00852067	0.00717446	0.00328747
5.47099	0.0221528	0.083	-0.19643		5.47099	0.00388036	0.00699901	0.00320131		5.47091	1.38101	0.0239781	-0.196346		5.47091	0.0123578	0.0077452	0.0027318		5.47104	0.558993	0.575962	-0.196489		5.47104	0.00889708	0.00728795	0.00310181
5.48099	-0.0260973	0.0589985	-0.164895		5.48099	0.00344405	0.00678253	0.00348611		5.48093	1.354	-0.059014	-0.164913		5.48093	0.012149	0.00710758	0.0029741		5.48104	0.522998	0.540123	-0.164878		5.48104	0.00858187	0.00697355	0.0033784
5.49098	0.00655395	0.0659994	-0.189229		5.49098	0.0037393	0.00684568	0.00326635		5.49092	1.383	-0.0560087	-0.189192		5.49092	0.0123732	0.00713067	0.00278694		5.49104	0.541002	0.589884	-0.189267		5.49104	0.00873954	0.00741009	0.003165
5.50097	0.0225485	0.092996	-0.183076		5.50097	0.00388394	0.00708917	0.00332191		5.50091	1.33305	-0.0450033	-0.183064		5.50091	0.0119872	0.00721522	0.00283418		5.50104	0.585006	0.608855	-0.18309		5.50104	0.00912488	0.00757651	0.00321905
5.51099	0.0306336	0.0519863	-0.215476		5.51099	0.00395705	0.00671929	0.00302931		5.51091	1.341	-0.016996	-0.215385		5.51091	0.0120486	0.0074304	0.00258504		5.51104	0.564995	0.547134	-0.215538		5.51104	0.00894965	0.00703505	0.00293513
5.52098	0.0337252	0.0850105	-0.191		5.52098	0.003985	0.00701715	0.00325035		5.52089	1.33901	-0.0529474	-0.191		5.52089	0.0120332	0.00715419	0.00277301		5.52103	0.542004	0.5979	-0.191		5.52103	0.00874831	0.0074804	0.00314984
5.53097	0.0130305	0.0510274	-0.178838		5.53097	0.00379787	0.00671064	0.00336018		5.5309	1.372	-0.0459968	-0.178867		5.5309	0.0122882	0.00720759	0.00286654		5.53103	0.54	0.591955	-0.178818		5.53103	0.00873076	0.00742825	0.00325643
5.54097	0.0268779	0.091	-0.208283		5.54097	0.00392308	0.00707117	0.00309427		5.5409	1.38803	-0.0579937	-0.208232		5.5409	0.0124121	0.00711542	0.00264017		5.54102	0.554	0.584	-0.208319		5.54102	0.00885336	0.00735846	0.0029983
5.55096	0.0605645	0.0450057	-0.194		5.55096	0.0042277	0.00665633	0.00322326		5.55089	1.35901	-0.0969822	-0.194		5.55089	0.0121878	0.00681587	0.00274988		5.55101	0.535	0.598906	-0.194		5.55101	0.00868697	0.00748923	0.00312359
5.56096	0.11615	0.0349981	-0.248732		5.56096	0.00473035	0.00656607	0.00272898		5.56089	1.32	-0.0510042	-0.248598		5.56089	0.0118863	0.00716911	0.00232901		5.56101	0.575	0.562128	-0.248821		5.56101	0.00903726	0.00716659	0.00264391
5.57097	0.061	0.030971	-0.218081		5.57097	0.00423164	0.00652974	0.00300578		5.57088	1.341	-0.0710027	-0.218063		5.57088	0.0120486	0.00701547	0.00256439		5.571	0.51	0.618815	-0.218088		5.571	0.00846805	0.00766388	0.00291282
5.58097	0.102568	0.0620009	-0.171464		5.58097	0.00460752	0.00680961	0.00342678		5.58087	1.317	-0.0959948	-0.171592		5.58087	0.0118631	0.00682346	0.00292262		5.581	0.537	0.595986	-0.171413		5.581	0.00870448	0.00746361	0.00332122
5.59096	0.080942	0.0220343	-0.196959		5.59096	0.00441197	0.00644914	0.00319653		5.59087	1.364	-0.118993	-0.196968		5.59087	0.0122264	0.00664676	0.002727		5.591	0.542001	0.620882	-0.196955		5.591	0.00874828	0.00768202	0.00309773
5.60094	0.142332	0.0479973	-0.226354		5.60094	0.0049671	0.00668331	0.00293107		5.60086	1.325	-0.115996	-0.226283		5.60086	0.011925	0.00666979	0.00250102		5.60102	0.509981	0.591045	-0.226422		5.60102	0.00846788	0.00742026	0.00283989
5.61094	0.0692977	-0.0009885	-0.20192		5.61094	0.00430667	0.00624149	0.00315173		5.61086	1.288	-0.0860019	-0.201937		5.61086	0.011639	0.00690023	0.0026887		5.61101	0.557003	0.560145	-0.201906		5.61101	0.00887966	0.00714919	0.00305441
5.62095	0.106835	0.0650596	-0.212084		5.62095	0.00464611	0.0068372	0.00305994		5.62085	1.37299	-0.105987	-0.212063		5.62085	0.0122959	0.00674668	0.00261064		5.62101	0.547989	0.583011	-0.212095		5.62101	0.00880072	0.00734979	0.00296526
5.63095	0.142536	0.0109943	-0.247468		5.63095	0.00496894	0.00634957	0.00274039		5.63085	1.312	-0.136989	-0.247342		5.63085	0.0118245	0.0065085	0.00233869		5.631	0.527	0.650755	-0.247537		5.631	0.00861692	0.00794408	0.00265514
5.64094	0.146663	0.031	-0.20276		5.64094	0.00500627	0.00653001	0.00314415		5.64085	1.324	-0.134995	-0.202818		5.64085	0.0119172	0.00652382	0.00268191		5.641	0.492	0.598033	-0.202729		5.641	0.00831042	0.00748157	0.00304721
5.65093	0.143798	0.00400515	-0.181568		5.65093	0.00498036	0.00628653	0.00333554		5.65084	1.325	-0.151993	-0.181666		5.65084	0.011925	0.00639323	0.00284496		5.65099	0.51	0.604	-0.181503		5.65099	0.00846805	0.00753392	0.00323294
5.66093	0.171607	0.0399977	-0.234401		5.66093	0.00523183	0.00661116	0.0028584		5.66084	1.312	-0.17499	-0.234303		5.66084	0.0118245	0.00621654	0.0024392		5.66098	0.521	0.618944	-0.234452		5.66098	0.00856437	0.00766502	0.00276963
5.67093	0.135088	0.028	-0.250516		5.67093	0.00490159	0.00650295	0.00271287		5.67083	1.331	-0.11503	-0.250399		5.67083	0.0119713	0.00667721	0.00231513		5.67098	0.591	0.588078	-0.250578		5.67098	0.00917737	0.00739424	0.00262854
5.68092	0.173633	-0.0049853	-0.274558		5.68092	0.00525015	0.00620544	0.00249575		5.68083	1.328	-0.140993	-0.274414		5.68083	0.0119481	0.00647773	0.00213		5.68097	0.48	0.604989	-0.274637		5.68097	0.00820533	0.00754259	0.00241802
5.69092	0.202491	0.00799943	-0.238961		5.69092	0.00551109	0.00632256	0.00281722		5.69084	1.35002	-0.143	-0.238968		5.69084	0.0121183	0.00646232	0.00240324		5.69097	0.465	0.632911	-0.238956		5.69097	0.00807398	0.00778754	0.00273023
5.70092	0.16603	0.0110002	-0.268354		5.70092	0.00518139	0.00634962	0.00255178		5.70084	1.262	-0.220008	-0.268287		5.70084	0.0114381	0.00587067	0.00217724		5.70096	0.503	0.621964	-0.268397		5.70096	0.00840675	0.0076915	0.00247262
5.71093	0.197723	0.0460252	-0.246959		5.71093	0.00546798	0.00666552	0.00274499		5.71084	1.25305	-0.0969671	-0.246968		5.71084	0.0113689	0.00681599	0.00234157		5.71096	0.512	0.598066	-0.246956		5.71096	0.00848556	0.00748186	0.00266023
5.72093	0.201807	0.00298664	-0.249		5.72093	0.00550492	0.00627734	0.00272656		5.72083	1.33299	-0.193972	-0.249		5.72083	0.0119867	0.0060707	0.00232591		5.72095	0.482	0.636901	-0.249		5.72095	0.00822285	0.00782255	0.00264234
5.73092	0.242478	0.034976	-0.22772		5.73092	0.00587269	0.00656587	0.00291874		5.73082	1.299	-0.180957	-0.22779		5.73082	0.011724	0.0061707	0.00248941		5.73094	0.483006	0.595097	-0.22771		5.73094	0.00823166	0.00745581	0.00282863
5.74092	0.190133	-0.0159975	-0.266334		5.74092	0.00539934	0.00610612	0.00257001		5.74083	1.28499	-0.134005	-0.266267		5.74083	0.0116157	0.00653142	0.00219281		5.74095	0.483998	0.587086	-0.266359		5.74095	0.00824034	0.00738554	0.00249046
5.7509	0.17622	-0.0019969	-0.289531		5.7509	0.00527354	0.0062324	0.00236053		5.75083	1.27898	-0.236987	-0.289434		5.75083	0.0115693	0.00574022	0.00201422		5.75094	0.480987	0.623907	-0.289583		5.75094	0.00821398	0.00770856	0.00228725
5.7609	0.242543	-0.0029977	-0.266041		5.7609	0.00587327	0.00622337	0.00257266		5.76082	1.31197	-0.156004	-0.266033		5.76082	0.0118243	0.00636241	0.00219461		5.76094	0.46303	0.633909	-0.266045		5.76094	0.00805673	0.0077963	0.0024932
5.77091	0.226837	0.00600344	-0.291381		5.77091	0.00573125	0.00630455	0.00234382		5.7708	1.22903	-0.233964	-0.291289		5.7708	0.0111833	0.00576345	0.00199993		5.77093	0.512	0.66283	-0.291404		5.77093	0.00848556	0.00805001	0.00227132
5.7809	0.241707	-0.0079992	-0.260831		5.7809	0.00586571	0.00617826	0.00261972		5.78081	1.272	-0.220991	-0.260869		5.78081	0.0115154	0.00586312	0.00223442		5.78092	0.436021	0.633	-0.260825		5.78092	0.0078202	0.00778832	0.00253887
5.7909	0.250744	-0.0029981	-0.323763		5.7909	0.00594743	0.00622337	0.00205138		5.79081	1.31906	-0.188001	-0.323605		5.79081	0.0118791	0.00611657	0.00175081		5.79092	0.490001	0.600135	-0.323811		5.79092	0.00829291	0.00750001	0.00198776
5.80089	0.250826	-0.0609885	-0.293083		5.80089	0.00594817	0.00570033	0.00232844		5.8008	1.26201	-0.218998	-0.293067		5.8008	0.0114381	0.00587843	0.00198622		5.80092	0.450967	0.654873	-0.29309		5.80092	0.00795109	0.00798021	0.00225656
5.81089	0.25386	-0.0330015	-0.285957		5.81089	0.00597561	0.00595275	0.0023928		5.8108	1.274	-0.217015	-0.285967		5.8108	0.0115308	0.00589367	0.00204095		5.81091	0.430035	0.630012	-0.285955		5.81091	0.00776778	0.00776211	0.00231899
5.82088	0.270778	-0.025	-0.29104		5.82088	0.0061286	0.00602492	0.0023469		5.82079	1.245	-0.241986	-0.291031		5.82079	0.0113067	0.00570181	0.00200191		5.82091	0.435	0.634988	-0.291043		5.82091	0.00781126	0.00780577	0.00227447
5.83088	0.267854	-0.057979	-0.252573		5.83088	0.00610215	0.00572747	0.00269429		5.83079	1.288	-0.237985	-0.252682		5.83079	0.011639	0.00573256	0.00229753		5.8309	0.413007	0.650927	-0.252552		5.8309	0.00761867	0.00794559	0.00261126
5.84087	0.269883	-0.06	-0.325638		5.84087	0.0061205	0.00570925	0.00203445		5.84079	1.24699	-0.216998	-0.325513		5.84079	0.011322	0.0058938	0.0017361		5.84089	0.428001	0.56435	-0.325672		5.84089	0.00774997	0.00718609	0.00197147
5.85087	0.253085	-0.0380004	-0.311238		5.85087	0.0059686	0.00590767	0.00216449		5.85079	1.24399	-0.247005	-0.311192		5.85079	0.0112989	0.00566325	0.00184649		5.85089	0.418992	0.62595	-0.311252		5.85089	0.00767108	0.00772648	0.00209765
5.86087	0.264945	-0.0720057	-0.271636		5.86087	0.00607585	0.00560096	0.00252214		5.86078	1.20405	-0.303016	-0.271711		5.86078	0.0109902	0.00523293	0.00215084		5.86088	0.440997	0.6658	-0.271622		5.86088	0.00786378	0.00807606	0.0024444
5.87088	0.284792	-0.0880344	-0.296084		5.87088	0.00625532	0.00545639	0.00230134		5.87077	1.26399	-0.249001	-0.296062		5.87077	0.0114535	0.00564792	0.00196313		5.87088	0.421	0.6101	-0.296084		5.87088	0.00768866	0.00758743	0.00223036
5.88087	0.269	-0.0579996	-0.313295		5.88087	0.00611252	0.00572729	0.00214591		5.88077	1.242	-0.240998	-0.313223		5.88077	0.0112835	0.0057094	0.00183084		5.88088	0.35399	0.623012	-0.313297		5.88088	0.00710186	0.0077007	0.00207976
5.89087	0.328375	-0.0949623	-0.295958		5.89087	0.00664942	0.00539391	0.00230249		5.89078	1.27904	-0.297029	-0.295967		5.89078	0.0115698	0.00527892	0.00196386		5.89089	0.476055	0.625	-0.295956		5.89089	0.00817079	0.00771814	0.00223149
5.90085	0.303852	-0.064004	-0.340572		5.90085	0.00642767	0.00567313	0.00189958		5.90077	1.26	-0.258996	-0.340465		5.90077	0.0114226	0.00557113	0.00162084		5.90088	0.406992	0.627988	-0.34062		5.90088	0.007566	0.00774435	0.00184068
5.91086	0.347498	-0.142009	-0.284617		5.91086	0.00682235	0.00496958	0.0024049		5.91077	1.26699	-0.284014	-0.284699		5.91077	0.0114767	0.00537892	0.00205072		5.91088	0.391038	0.637952	-0.284602		5.91088	0.00742629	0.00783177	0.00233083
5.92086	0.285251	-0.0970044	-0.324298		5.92086	0.00625947	0.00537549	0.00204655		5.92075	1.23101	-0.245992	-0.324227		5.92075	0.0111985	0.00567104	0.00174602		5.92087	0.366	0.573227	-0.32431		5.92087	0.00720702	0.00726395	0.00198339
5.93085	0.288139	-0.127962	-0.325213		5.93085	0.00628559	0.00509627	0.00203829		5.93076	1.218	-0.277011	-0.325168		5.93076	0.011098	0.00543272	0.00173876		5.93086	0.42299	0.634895	-0.325216		5.93086	0.00770609	0.00780495	0.00197546
5.94084	0.303944	-0.121	-0.318043		5.94084	0.00642851	0.00515907	0.00210304		5.94075	1.29105	-0.291018	-0.318034		5.94075	0.0116626	0.00532511	0.00179376		5.94085	0.390004	0.601076	-0.318043		5.94085	0.00741723	0.00750827	0.00203822
5.95083	0.311885	-0.146989	-0.33425		5.95083	0.00650031	0.00492467	0.00195668		5.95075	1.21203	-0.317031	-0.334202		5.95075	0.0110519	0.00512525	0.00166913		5.95085	0.366971	0.601051	-0.334261		5.95085	0.00721552	0.00750804	0.00189632
5.96084	0.342648	-0.104995	-0.346347		5.96084	0.00677849	0.00530342	0.00184743		5.96074	1.242	-0.32504	-0.346269		5.96074	0.0112835	0.00506372	0.00157611		5.96084	0.365006	0.588089	-0.346348		5.96084	0.00719832	0.00739433	0.00179056
5.97084	0.331879	-0.132018	-0.345228		5.97084	0.00668111	0.00505969	0.00185753		5.97073	1.227	-0.339962	-0.345178		5.97073	0.0111676	0.00494907	0.00158452		5.97084	0.342	0.602	-0.345229		5.97084	0.00699685	0.00751637	0.00180035
5.98083	0.324972	-0.127994	-0.341083		5.98083	0.00661865	0.00509599	0.00189497		5.98073	1.243	-0.271985	-0.341063		5.98073	0.0112912	0.00547133	0.00161623		5.98083	0.347	0.602	-0.341083		5.98083	0.00704064	0.00751637	0.00183663
5.99083	0.379449	-0.157002	-0.312653		5.99083	0.00711127	0.00483435	0.00215171		5.99074	1.18797	-0.345024	-0.312727		5.99074	0.0108659	0.00491018	0.00183467		5.99083	0.376	0.554167	-0.312653		5.99083	0.0072946	0.00709675	0.00208538
6.00081	0.321199	-0.111011	-0.338127		6.00081	0.00658453	0.00524916	0.00192166		6.00073	1.21	-0.324005	-0.338102		6.00073	0.0110362	0.00507167	0.00163906		6.00082	0.345	0.618825	-0.33813		6.00082	0.00702313	0.00766397	0.00186247
6.01081	0.332028	-0.168995	-0.362429		6.01081	0.00668246	0.00472619	0.00170219		6.01072	1.20301	-0.348045	-0.362342		6.01072	0.0109821	0.00488697	0.00145221		6.01082	0.335	0.582066	-0.362433		6.01082	0.00693555	0.0073415	0.00164981
6.02082	0.357786	-0.180047	-0.348091		6.02082	0.00691538	0.0046265	0.00183168		6.02072	1.261	-0.333995	-0.348071		6.02072	0.0114303	0.00499492	0.00156222		6.02081	0.342	0.562133	-0.348089		6.02081	0.00699685	0.00716663	0.00177533
6.03081	0.347947	-0.136	-0.350088		6.03081	0.0068264	0.00502378	0.00181364		6.03072	1.18399	-0.339004	-0.350069		6.03072	0.0108352	0.00495643	0.00154681		6.03081	0.326997	0.593948	-0.350087		6.03081	0.00686547	0.00744574	0.00175784
6.04081	0.37076	-0.124018	-0.251628		6.04081	0.00703269	0.00513184	0.00270283		6.04072	1.27103	-0.34501	-0.251882		6.04072	0.0115079	0.00491029	0.0023037		6.04081	0.341	0.580022	-0.251604		6.04081	0.0069881	0.00732357	0.00261956
6.0508	0.353	-0.157997	-0.269344		6.0508	0.0068721	0.00482538	0.00254283		6.05072	1.173	-0.340003	-0.269456		6.05072	0.0107502	0.00494876	0.00216822		6.05081	0.359002	0.566083	-0.269324		6.05081	0.00714574	0.00720128	0.00246451
6.0608	0.385708	-0.170001	-0.461357		6.0608	0.00716787	0.0047171	0.000808783		6.06072	1.22199	-0.359035	-0.460922		6.06072	0.0111289	0.00480253	0.000692291		6.0608	0.326016	0.598914	-0.461387		6.0608	0.00685688	0.0074893	0.000783981
6.0708	0.384817	-0.147995	-0.371255		6.0708	0.00715981	0.00491558	0.00162248		6.07071	1.204	-0.396024	-0.371205		6.07071	0.0109898	0.00451835	0.00138388		6.0708	0.28	0.504332	-0.371256		6.0708	0.00645391	0.00665957	0.00157261
6.08079	0.362078	-0.202981	-0.328559		6.08079	0.00695419	0.00441965	0.00200807		6.0807	1.185	-0.335013	-0.328647		6.0807	0.010843	0.0049871	0.00171194		6.08079	0.331999	0.540075	-0.328559		6.08079	0.00690928	0.00697313	0.00194621
6.09079	0.385843	-0.183996	-0.367264		6.09079	0.00716909	0.00459088	0.00165852		6.0907	1.203	-0.410027	-0.367213		6.0907	0.0109821	0.00441077	0.00141466		6.09079	0.290994	0.554987	-0.367269		6.09079	0.00655019	0.00710394	0.0016075
6.10078	0.382922	-0.201	-0.358044		6.10078	0.00714267	0.00443752	0.00174179		6.1007	1.17599	-0.359994	-0.358036		6.1007	0.0107733	0.00479517	0.0014854		6.10079	0.337012	0.567909	-0.358045		6.10079	0.00695318	0.0072173	0.00168821
6.11077	0.371052	-0.165	-0.383397		6.11077	0.00703534	0.00476221	0.00151283		6.11069	1.248	-0.386024	-0.383321		6.11069	0.0113298	0.00459518	0.00129048		6.11079	0.309005	0.519182	-0.383407		6.11079	0.00670791	0.00678984	0.0014663
6.12077	0.407714	-0.207002	-0.337622		6.12077	0.00736687	0.00438338	0.00192622		6.12068	1.209	-0.368004	-0.3377		6.12068	0.0110285	0.00473362	0.00164216		6.12078	0.325998	0.545	-0.337614		6.12078	0.00685672	0.00701633	0.00186698
6.13077	0.394911	-0.205002	-0.404625		6.13077	0.00725109	0.00440142	0.00132112		6.13068	1.193	-0.375001	-0.404494		6.13068	0.0109048	0.00467987	0.00112727		6.13078	0.310999	0.515098	-0.40464		6.13078	0.00672538	0.00675402	0.00128051
6.14076	0.397919	-0.199	-0.365915		6.14076	0.00727829	0.00445556	0.00167071		6.1407	1.15696	-0.412043	-0.365928		6.1407	0.0106263	0.00439528	0.00142456		6.14078	0.28699	0.52007	-0.365912		6.14078	0.00651513	0.00679763	0.00161937
6.15076	0.392	-0.234005	-0.385215		6.15076	0.00722476	0.00413983	0.00149642		6.15069	1.18	-0.41303	-0.385179		6.15069	0.0108043	0.00438769	0.00127616		6.15078	0.291992	0.524033	-0.385225		6.15078	0.00655893	0.0068324	0.00145039
6.16077	0.392	-0.177988	-0.365868		6.16077	0.00722476	0.00464507	0.00167113		6.16069	1.20997	-0.388989	-0.365892		6.16069	0.011036	0.0045724	0.00142483		6.16078	0.281003	0.504105	-0.365865		6.16078	0.00646269	0.00665757	0.00161979
6.17076	0.392	-0.242997	-0.381139		6.17076	0.00722476	0.00405873	0.00153323		6.17067	1.22998	-0.422982	-0.381111		6.17067	0.0111906	0.00431124	0.00130752		6.17077	0.286007	0.511039	-0.381142		6.17077	0.00650652	0.00671841	0.00148611
6.18076	0.412818	-0.207004	-0.405429		6.18076	0.00741302	0.00438337	0.00131386		6.18067	1.14901	-0.427016	-0.405343		6.18067	0.0105648	0.00428024	0.00112072		6.18076	0.294999	0.48415	-0.405435		6.18076	0.00658527	0.00648252	0.00127356
6.19075	0.428748	-0.247	-0.406309		6.19075	0.00755707	0.00402263	0.00130592		6.19068	1.23208	-0.414004	-0.406262		6.19068	0.0112068	0.00438021	0.00111364		6.19078	0.286997	0.48207	-0.406327		6.19078	0.00651519	0.00646427	0.00126575
6.20074	0.414949	-0.234999	-0.392		6.20074	0.00743229	0.00413087	0.00143514		6.20068	1.15999	-0.418008	-0.392		6.20068	0.0106497	0.00434945	0.00122358		6.20077	0.278987	0.51889	-0.392		6.20077	0.00644504	0.00678728	0.00139111
6.21076	0.396117	-0.263021	-0.410275		6.21076	0.007262	0.00387813	0.0012701		6.21067	1.16103	-0.435027	-0.410224		6.21067	0.0106578	0.00421869	0.0010831		6.21077	0.272021	0.469148	-0.410281		6.21077	0.00638404	0.00635091	0.00123116
6.22075	0.420877	-0.208977	-0.379725		6.22075	0.00748589	0.00436557	0.00154599		6.22067	1.212	-0.430012	-0.379774		6.22067	0.0110517	0.00425722	0.00131782		6.22076	0.261	0.490012	-0.379719		6.22076	0.00628753	0.00653395	0.00149856
6.23075	0.413974	-0.282931	-0.419412		6.23075	0.00742347	0.00369855	0.00118758		6.23066	1.202	-0.460049	-0.419338		6.23066	0.0109744	0.00402645	0.00101284		6.23074	0.260007	0.447205	-0.419409		6.23074	0.00627883	0.00615841	0.00115129
6.24074	0.385252	-0.229	-0.376634		6.24074	0.00716375	0.00418498	0.00157391		6.24066	1.209	-0.417975	-0.376699		6.24066	0.0110284	0.0043497	0.00134153		6.24074	0.267001	0.459064	-0.37663		6.24074	0.00634008	0.00626244	0.00152559
6.25073	0.447599	-0.264992	-0.405179		6.25073	0.00772753	0.00386035	0.00131612		6.25065	1.178	-0.439012	-0.40515		6.25065	0.0107889	0.00418807	0.00112221		6.25074	0.211935	0.479952	-0.405185		6.25074	0.00585786	0.00644569	0.00127574
6.26074	0.376347	-0.218991	-0.433561		6.26074	0.00708322	0.00427526	0.0010598		6.26065	1.183	-0.448035	-0.433451		6.26065	0.0108275	0.00411876	0.000904051		6.26073	0.244003	0.435175	-0.433554		6.26073	0.00613869	0.00605288	0.00102751
6.27074	0.421863	-0.248012	-0.366351		6.27074	0.0074948	0.0040135	0.00166677		6.27063	1.16501	-0.465013	-0.366501		6.27063	0.0106885	0.00398831	0.00142015		6.27073	0.194	0.493852	-0.366362		6.27073	0.0057008	0.00656763	0.00161544
6.28073	0.433776	-0.239004	-0.461977		6.28073	0.00760253	0.00409475	0.000803176		6.28063	1.187	-0.465019	-0.461759		6.28063	0.0108584	0.00398827	0.000685835		6.28073	0.266005	0.439144	-0.461969		6.28073	0.00633135	0.00608769	0.000778887
6.29073	0.444773	-0.258999	-0.386538		6.29073	0.00770198	0.00391441	0.00148446		6.29063	1.17098	-0.43798	-0.386634		6.29063	0.0107347	0.00419601	0.00126495		6.29073	0.205986	0.455024	-0.386536		6.29073	0.00580577	0.006227	0.00143892
6.30071	0.427	-0.267993	-0.43745		6.30071	0.00754126	0.00383328	0.00102468		6.30063	1.21799	-0.505078	-0.437366		6.30063	0.0110979	0.0036805	0.00087387		6.30074	0.214992	0.414159	-0.437479		6.30074	0.00588464	0.00586851	0.000993173
6.31071	0.412127	-0.286994	-0.395678		6.31071	0.00740677	0.00366191	0.00140192		6.31062	1.17401	-0.439968	-0.395744		6.31062	0.010758	0.00418073	0.00119472		6.31073	0.201	0.429053	-0.395665		6.31073	0.0057621	0.00599917	0.00135904
6.32071	0.422	-0.286023	-0.406955		6.32071	0.00749605	0.00367067	0.00130008		6.32061	1.201	-0.47601	-0.406964		6.32061	0.0109666	0.00390383	0.00110823		6.32073	0.211006	0.471883	-0.406953		6.32073	0.00584973	0.00637491	0.00126027
6.3307	0.436871	-0.260007	-0.439425		6.3307	0.00763052	0.00390531	0.00100685		6.33062	1.15499	-0.482002	-0.439341		6.33062	0.010611	0.00385779	0.000858647		6.33071	0.203005	0.378282	-0.439431		6.33071	0.00577966	0.00555377	0.000976095
6.3407	0.447825	-0.277001	-0.42509		6.3407	0.00772957	0.00375204	0.00113631		6.34062	1.11598	-0.524053	-0.425073		6.34062	0.0103095	0.00353471	0.000968636		6.34072	0.201998	0.411061	-0.425095		6.34072	0.00577084	0.00584133	0.00110153
6.35069	0.463748	-0.273999	-0.433179		6.35069	0.00787356	0.00377911	0.00106326		6.35061	1.10404	-0.466979	-0.433146		6.35061	0.0102173	0.00397321	0.000906405		6.35072	0.201992	0.409049	-0.433189		6.35072	0.00577079	0.00582369	0.00103071
6.36069	0.432098	-0.314008	-0.473727		6.36069	0.00758736	0.00341826	0.00069707		6.3606	1.218	-0.51103	-0.473583		6.3606	0.011098	0.00363477	0.000594689		6.36071	0.18203	0.396078	-0.473757		6.36071	0.00559599	0.0057099	0.000675742
6.3707	0.410235	-0.313019	-0.450139		6.3707	0.00738966	0.00342718	0.000910088		6.37059	1.12701	-0.50301	-0.450107		6.37059	0.0103948	0.00369638	0.000775662		6.37071	0.189	0.389078	-0.450142		6.37071	0.00565702	0.00564849	0.000882373
6.38069	0.447859	-0.232012	-0.401416		6.38069	0.00772988	0.00415781	0.00135011		6.3806	1.135	-0.495	-0.401552		6.3806	0.0104565	0.00375793	0.00114995		6.38069	0.180006	0.447815	-0.401418		6.38069	0.00557826	0.00616377	0.0013087
6.39069	0.471718	-0.354949	-0.466538		6.39069	0.00794563	0.003049	0.000761989		6.39059	1.17703	-0.543032	-0.466421		6.39059	0.0107814	0.0033889	0.000649897		6.39069	0.151005	0.331368	-0.466545		6.39069	0.00532429	0.00514222	0.000738849
6.40067	0.459902	-0.286005	-0.438956		6.40067	0.00783878	0.00367083	0.00101108		6.40058	1.12702	-0.52601	-0.438965		6.40058	0.0103949	0.00351968	0.000861548		6.40069	0.195023	0.394967	-0.438954		6.40069	0.00570976	0.00570015	0.000980268
6.41067	0.466882	-0.296	-0.477536		6.41067	0.0079019	0.00358068	0.000662671		6.41058	1.114	-0.522009	-0.477421		6.41058	0.0102943	0.00355042	0.000565103		6.41069	0.14401	0.367103	-0.477554		6.41069	0.00526304	0.00545571	0.00064252
6.42068	0.439144	-0.314021	-0.459092		6.42068	0.00765107	0.00341815	0.000829235		6.42057	1.181	-0.542004	-0.459071		6.42057	0.0108121	0.0033968	0.000706555		6.42068	0.146012	0.365077	-0.459094		6.42068	0.00528057	0.00543794	0.000804048
6.43067	0.489631	-0.316996	-0.44282		6.43067	0.00810761	0.00339131	0.000976187		6.43057	1.139	-0.505005	-0.44286		6.43057	0.0104875	0.00368106	0.00083152		6.43067	0.165	0.371027	-0.442818		6.43067	0.00544685	0.00549013	0.000946454
6.44067	0.4521	-0.283012	-0.481454		6.44067	0.00776823	0.00369782	0.000627284		6.44057	1.11999	-0.503989	-0.481363		6.44057	0.0103406	0.00368886	0.000534721		6.44068	0.126995	0.380981	-0.481466		6.44068	0.00511404	0.00557745	0.000608295
6.45066	0.45405	-0.346997	-0.430548		6.45066	0.00778587	0.00312072	0.00108702		6.45057	1.17101	-0.559033	-0.430637		6.45057	0.0107348	0.00326596	0.000925741		6.45067	0.123986	0.350124	-0.430534		6.45067	0.00508769	0.00530676	0.00105394
6.46066	0.455024	-0.330003	-0.493644		6.46066	0.00779467	0.003274	0.0005172		6.46056	1.11302	-0.529	-0.493508		6.46056	0.0102867	0.00349671	0.0004411		6.46067	0.127008	0.376963	-0.493652		6.46067	0.00511415	0.00554221	0.000501666
6.47066	0.451045	-0.347012	-0.45282		6.47066	0.00775869	0.00312059	0.000885878		6.47055	1.15499	-0.559024	-0.452863		6.47055	0.0106111	0.00326603	0.00075441		6.47066	0.146	0.33216	-0.452818		6.47066	0.00528046	0.00514917	0.000858955
6.48065	0.493663	-0.320004	-0.488381		6.48065	0.00814407	0.00336418	0.00056473		6.48055	1.137	-0.497007	-0.48829		6.48055	0.010472	0.00374251	0.00048132		6.48065	0.14	0.340074	-0.488384		6.48065	0.00522792	0.00521859	0.000547757
6.49065	0.47692	-0.320001	-0.479134		6.49065	0.00799267	0.00336421	0.000648238		6.49056	1.12298	-0.558028	-0.479107		6.49056	0.0103636	0.00327368	0.000552108		6.49066	0.0919817	0.304179	-0.479139		6.49066	0.00480742	0.0049037	0.000628657
6.50064	0.456126	-0.321	-0.466911		6.50064	0.00780463	0.0033552	0.000758625		6.50055	1.117	-0.54801	-0.466929		6.50055	0.0103175	0.00335065	0.000645986		6.50066	0.0639771	0.404599	-0.466908		6.50066	0.00456218	0.00578465	0.000735675
6.51063	0.480874	-0.323	-0.458821		6.51063	0.00802842	0.00333716	0.000831679		6.51054	1.14099	-0.55202	-0.458857		6.51054	0.0105029	0.00331985	0.000708205		6.51065	0.130979	0.317186	-0.458815		6.51065	0.00514893	0.0050178	0.000806483
6.52063	0.482902	-0.389	-0.445683		6.52063	0.00804676	0.00274188	0.000950327		6.52054	1.154	-0.568008	-0.445746		6.52054	0.0106034	0.00319701	0.000809274		6.52064	0.101	0.258385	-0.445673		6.52064	0.00488639	0.00450196	0.000921479
6.53062	0.480945	-0.342	-0.511743		6.53062	0.00802907	0.00316579	0.000353752		6.53053	1.11	-0.566985	-0.511584		6.53053	0.0102634	0.00320487	0.000301759		6.53063	0.0670054	0.307041	-0.511762		6.53063	0.0045887	0.00492881	0.000343204
6.54062	0.515645	-0.353001	-0.492223		6.54062	0.00834285	0.00306657	0.000530029		6.54054	1.13	-0.566007	-0.492185		6.54054	0.0104179	0.00321238	0.000451295		6.54064	0.101001	0.318979	-0.492232		6.54064	0.0048864	0.00503353	0.000514091
6.55062	0.448361	-0.313994	-0.46373		6.55062	0.00773442	0.00341839	0.000787353		6.55054	1.10898	-0.566005	-0.463778		6.55054	0.0102555	0.0032124	0.000670275		6.55063	0.0189553	0.317985	-0.463721		6.55063	0.00416792	0.00502481	0.000763562
6.56062	0.4403	-0.357005	-0.515595		6.56062	0.00766153	0.00303045	0.000318958		6.56053	1.09903	-0.571019	-0.515481		6.56053	0.0101786	0.00317387	0.000271714		6.56063	0.0949908	0.327948	-0.515608		6.56063	0.00483377	0.00511222	0.000309555
6.57062	0.478877	-0.376004	-0.455518		6.57062	0.00801036	0.00285909	0.000861515		6.57051	1.13899	-0.57998	-0.455633		6.57051	0.0104874	0.00310503	0.000733061		6.57062	0.079	0.245322	-0.455511		6.57062	0.00469374	0.00438737	0.000835392
6.58061	0.486832	-0.354	-0.49017		6.58061	0.0080823	0.00305756	0.000548571		6.58052	1.117	-0.597009	-0.490131		6.58052	0.0103175	0.00297419	0.000467127		6.58062	0.064	0.295	-0.490174		6.58062	0.00456238	0.00482317	0.000532098
6.59061	0.489871	-0.368996	-0.475911		6.59061	0.00810978	0.0029223	0.000677344		6.59052	1.11499	-0.59401	-0.475929		6.59052	0.0103019	0.00299724	0.000576609		6.59062	0.0289828	0.297988	-0.475908		6.59062	0.00425573	0.00484939	0.000656927
6.6006	0.482974	-0.374	-0.489133		6.6006	0.00804742	0.00287717	0.000557933		6.60051	1.08001	-0.565988	-0.489107		6.60051	0.0100316	0.00321253	0.000475022		6.60064	0.0860154	0.2661	-0.489144		6.60064	0.00475517	0.00456965	0.000541112
6.6106	0.463155	-0.367	-0.504311		6.6106	0.00786819	0.00294031	0.000420863		6.61051	1.09701	-0.602048	-0.50425		6.61051	0.0101629	0.00293548	0.000358293		6.61063	0.0439985	0.22919	-0.504335		6.61063	0.00438723	0.00424585	0.000408188
6.62059	0.480951	-0.377	-0.50218		6.62059	0.00802912	0.00285011	0.00044011		6.6205	1.124	-0.616011	-0.502145		6.6205	0.0103715	0.00282821	0.000374518		6.62063	0.113938	0.33876	-0.502194		6.62063	0.0049997	0.00520706	0.000426925
6.63059	0.477	-0.36	-0.472712		6.63059	0.00799339	0.00300344	0.000706235		6.6305	1.125	-0.625986	-0.472773		6.6305	0.0103793	0.00275157	0.000600933		6.63062	0.012	0.2611	-0.472688		6.63062	0.00410701	0.00452578	0.0006851
6.64058	0.530505	-0.342	-0.550914		6.64058	0.00847722	0.00316579	0		6.64049	1.04	-0.615004	-0.550729		6.64049	0.00972236	0.00283595	0		6.64061	0.02	0.212244	-0.550986		6.64061	0.00417707	0.00409718	0
6.65057	0.462302	-0.373	-0.489739		6.65057	0.00786049	0.00288619	0.000552466		6.65049	1.126	-0.612001	-0.489791		6.65049	0.010387	0.00285901	0.000469746		6.65061	0.02	0.287864	-0.489718		6.65061	0.00417707	0.00476057	0.000536086
6.66057	0.504808	-0.396	-0.529392		6.66057	0.00824485	0.00267875	0.000194365		6.66048	1.075	-0.576986	-0.529313		6.66048	0.00999285	0.00312803	0.000165094		6.6606	0.042	0.259034	-0.529423		6.6606	0.00436973	0.00450766	0.000188677
6.67056	0.526704	-0.365	-0.50187		6.67056	0.00844285	0.00295835	0.000442914		6.67047	1.099	-0.668046	-0.501897		6.67047	0.0101783	0.00242842	0.000376429		6.6706	0.056	0.235114	-0.501859		6.6706	0.00449233	0.00429781	0.000429852
6.68056	0.47923	-0.356	-0.498882		6.68056	0.00801356	0.00303952	0.000469899		6.68047	1.068	-0.622	-0.498907		6.68047	0.00993873	0.00278219	0.00039948		6.68058	0.00801374	0.257988	-0.498875		6.68058	0.00407211	0.00449848	0.000455967
6.69055	0.486082	-0.36	-0.514127		6.69055	0.00807552	0.00300344	0.000332222		6.69048	1.11603	-0.631005	-0.514105		6.69048	0.0103099	0.00271301	0.000282324		6.6906	-0.0010105	0.229083	-0.51414		6.6906	0.00399308	0.00424491	0.000322399
6.70055	0.53065	-0.391003	-0.511042		6.70055	0.00847853	0.00272381	0.000360075		6.70047	1.087	-0.646011	-0.511035		6.70047	0.0100856	0.00259772	0.00030599		6.70059	0.0510439	0.241023	-0.511046		6.70059	0.00444892	0.00434966	0.000349466
6.71055	0.502027	-0.382002	-0.478571		6.71055	0.0082197	0.002805	0.000653325		6.71047	1.08401	-0.616992	-0.478651		6.71047	0.0100625	0.00282067	0.000555624		6.71059	-0.0019539	0.239021	-0.478534		6.71059	0.00398482	0.00433209	0.000633943
6.72054	0.515889	-0.399997	-0.526402		6.72054	0.00834506	0.0026427	0.000221362		6.72046	1.066	-0.657039	-0.52633		6.72046	0.00992329	0.00251299	0.000188085		6.72058	0.017	0.195169	-0.526435		6.72058	0.0041508	0.0039474	0.000214819
6.73054	0.537719	-0.354008	-0.501923		6.73054	0.00854246	0.00305749	0.000442428		6.73046	1.076	-0.667018	-0.501939		6.73046	0.0100006	0.00243632	0.000376103		6.73056	0.0429908	0.20907	-0.501918		6.73056	0.0043784	0.00406935	0.000429335
6.74053	0.494218	-0.404	-0.521209		6.74053	0.00814909	0.00260659	0.000268263		6.74045	1.065	-0.583954	-0.521169		6.74045	0.00991557	0.0030745	0.000227871		6.74057	-0.0090023	0.238934	-0.521228		6.74057	0.00392309	0.00433133	0.000260378
6.75053	0.527837	-0.396001	-0.498832		6.75053	0.0084531	0.00267874	0.000470346		6.75045	1.111	-0.665029	-0.498865		6.75045	0.0102711	0.00245161	0.000399802		6.75057	-0.0030218	0.191148	-0.498818		6.75057	0.00397547	0.00391212	0.000456467
6.76054	0.527898	-0.394004	-0.519174		6.76054	0.00845364	0.00269675	0.00028664		6.76044	1.096	-0.660015	-0.519135		6.76044	0.0101551	0.00249012	0.000243549		6.76056	-0.0389604	0.18511	-0.519183		6.76056	0.00366075	0.00385915	0.000278271
6.77053	0.490267	-0.423013	-0.474443		6.77053	0.00811336	0.00243511	0.000690602		6.77044	1.063	-0.663999	-0.47456		6.77044	0.00990011	0.00245951	0.000587159		6.77056	0.167011	0.23489	-0.474415		6.77056	0.00546446	0.00429585	0.000669983
6.78053	0.530802	-0.383018	-0.499		6.78053	0.00847991	0.00279583	0.000468829		6.78043	1.072	-0.652	-0.499		6.78043	0.00996966	0.0025517	0.000398761		6.78055	-0.113947	0.182127	-0.499		6.78055	0.00300408	0.00383298	0.000454871
6.79052	0.558563	-0.398	-0.471619		6.79052	0.00873094	0.00266071	0.000716108		6.79043	1.036	-0.661003	-0.471706		6.79043	0.00969144	0.00248253	0.000609157		6.79056	-0.0340134	0.189051	-0.471586		6.79056	0.00370407	0.00389372	0.00069474
6.80051	0.504259	-0.404998	-0.502167		6.80051	0.00823989	0.00259759	0.000440227		6.80042	1.082	-0.673006	-0.502131		6.80042	0.010047	0.00239031	0.000374629		6.80055	-0.0380244	0.196014	-0.502184		6.80055	0.00366894	0.00395481	0.000427012
6.81051	0.492281	-0.405	-0.48183		6.81051	0.00813157	0.00259757	0.000623892		6.81041	1.025	-0.730011	-0.48187		6.81041	0.00960643	0.00195235	0.000530813		6.81055	-0.0429733	0.206966	-0.481816		6.81055	0.00362561	0.00405088	0.000605228
6.82051	0.559618	-0.410006	-0.429098		6.82051	0.00874048	0.00255242	0.0011001		6.82041	1.09699	-0.642025	-0.429309		6.82041	0.0101628	0.00262834	0.000935984		6.82054	-0.041	0.141227	-0.429034		6.82054	0.00364289	0.00347418	0.00106707
6.8305	0.492339	-0.424991	-0.46088		6.8305	0.00813209	0.00241727	0.000813089		6.83041	1.036	-0.667002	-0.460909		6.83041	0.00969141	0.00243644	0.000692389		6.83053	-0.012008	0.178013	-0.460874		6.83053	0.00389677	0.00379689	0.000788473
6.8405	0.516	-0.399002	-0.457873		6.8405	0.00834606	0.00265167	0.000840245		6.8404	1.052	-0.671999	-0.457902		6.8404	0.00981507	0.00239805	0.000715569		6.84054	-0.0109981	0.15607	-0.457862		6.84054	0.00390562	0.00360439	0.000814824
6.8505	0.548706	-0.404	-0.415316		6.8505	0.00864181	0.00260659	0.00122457		6.8504	1.03501	-0.678999	-0.415478		6.8504	0.0096838	0.00234428	0.0010426		6.85053	-0.0600497	0.157077	-0.415264		6.85053	0.00347607	0.00361322	0.00118755
6.8605	0.497258	-0.439015	-0.402344		6.8605	0.00817657	0.00229078	0.00134172		6.86039	1.079	-0.717993	-0.40251		6.86039	0.0100238	0.00204469	0.00114256		6.86052	-0.0669665	0.143095	-0.40231		6.86052	0.0034155	0.00349057	0.0013009
6.8705	0.517	-0.386998	-0.390388		6.8705	0.0083551	0.00275994	0.00144969		6.87039	1.059	-0.682001	-0.390543		6.87039	0.0098692	0.00232121	0.00123481		6.87052	-0.033	0.17394	-0.390356		6.87052	0.00371294	0.00376116	0.00140549
6.88049	0.534834	-0.415994	-0.388563		6.88049	0.00851637	0.00249841	0.00146618		6.8804	1.062	-0.66199	-0.388657		6.8804	0.00989239	0.00247495	0.00124936		6.88051	-0.0649954	0.137113	-0.388546		6.88051	0.00343276	0.00343809	0.00142133
6.89048	0.502186	-0.419	-0.393782		6.89048	0.00822114	0.0024713	0.00141905		6.89039	1.02698	-0.723019	-0.393828		6.89039	0.00962174	0.00200607	0.00120949		6.89051	-0.0219948	0.137051	-0.393767		6.89051	0.00380932	0.00343755	0.00137565
6.90048	0.516	-0.404001	-0.382695		6.90048	0.00834606	0.00260659	0.00151917		6.90039	1.06698	-0.708006	-0.382759		6.90039	0.00993086	0.00212141	0.00129481		6.90051	-0.0730252	0.16094	-0.382674		6.90051	0.00336244	0.00364712	0.00147271
6.91049	0.524924	-0.425006	-0.330013		6.91049	0.00842675	0.00241713	0.00199493		6.91038	1.016	-0.655967	-0.330244		6.91038	0.00953687	0.00252123	0.00169963		6.9105	-0.0390092	0.102203	-0.329976		6.9105	0.00366032	0.00313184	0.00193382
6.92048	0.513052	-0.418002	-0.326292		6.92048	0.0083194	0.0024803	0.00202854		6.92037	1.057	-0.734972	-0.326475		6.92037	0.0098537	0.00191423	0.00172869		6.9205	-0.038	0.156916	-0.326264		6.9205	0.00366916	0.00361182	0.00196629
6.93047	0.522944	-0.413003	-0.325534		6.93047	0.00840885	0.00252539	0.00203538		6.93037	1.008	-0.706998	-0.325652		6.93037	0.00947506	0.00212916	0.00173503		6.93049	-0.0919939	0.110135	-0.32552		6.93049	0.00319633	0.00320143	0.0019728
6.94047	0.492268	-0.421	-0.317561		6.94047	0.00813145	0.00245326	0.00210739		6.94037	1.05202	-0.742009	-0.317662		6.94037	0.00981525	0.00186017	0.00179662		6.94049	-0.0810027	0.173846	-0.31754		6.94049	0.00329258	0.00376034	0.00204263
6.95046	0.48622	-0.426	-0.301473		6.95046	0.00807676	0.00240817	0.00225268		6.95036	1.025	-0.706998	-0.301595		6.95036	0.00960647	0.00212916	0.00192048		6.95049	-0.103027	0.148987	-0.301439		6.95049	0.00309971	0.00354226	0.00218351
6.96046	0.507945	-0.387	-0.280342		6.96046	0.00827322	0.00275992	0.00244352		6.96036	1.00501	-0.713	-0.280493		6.96036	0.00945195	0.00208305	0.00208314		6.96049	-0.0700023	0.0663066	-0.280299		6.96049	0.00338891	0.00281693	0.00236848
6.97045	0.512923	-0.409	-0.253177		6.97045	0.00831823	0.00256149	0.00268884		6.97035	1.049	-0.715998	-0.253369		6.97035	0.00979191	0.00206001	0.00229223		6.97048	-0.11498	0.125977	-0.253123		6.97048	0.00299504	0.0033404	0.00260627
6.98045	0.515912	-0.382	-0.301126		6.98045	0.00834526	0.00280502	0.00225581		6.98035	1.051	-0.765011	-0.301098		6.98035	0.0098074	0.00168345	0.00192431		6.98047	-0.100999	0.107058	-0.301134		6.98047	0.00311747	0.00317443	0.00218618
6.99044	0.477311	-0.412	-0.255439		6.99044	0.0079962	0.00253444	0.00266841		6.99035	1.045	-0.679989	-0.255561		6.99035	0.00976101	0.00233667	0.00227534		6.99048	-0.0960006	0.0721617	-0.255395		6.99048	0.00316124	0.0028683	0.00258639
7.00043	0.516829	-0.398001	-0.218106		7.00043	0.00835356	0.0026607	0.00300556		7.00034	1.00802	-0.753009	-0.218291		7.00034	0.00947518	0.00177566	0.00256264		7.00047	-0.0459756	0.10499	-0.218014		7.00047	0.00359932	0.00315628	0.00291347
7.01045	0.493105	-0.395997	-0.254911		7.01045	0.00813903	0.00267877	0.00267318		7.01034	1.045	-0.754016	-0.254932		7.01034	0.009761	0.00176792	0.00228018		7.01047	-0.119984	0.108979	-0.254906		7.01047	0.00295122	0.00319128	0.00259067
7.02044	0.465316	-0.40901	-0.185942		7.02044	0.00788774	0.00256141	0.00329603		7.02033	1.062	-0.747997	-0.186203		7.02033	0.00989238	0.00181416	0.00280999		7.02046	-0.142987	0.0990208	-0.185887		7.02046	0.00274978	0.00310392	0.00319457
7.03043	0.471158	-0.423971	-0.235		7.03043	0.00794057	0.00242647	0.00285299		7.03034	1.06201	-0.752009	-0.235		7.03034	0.00989246	0.00178334	0.00243383		7.03046	-0.088	0.132896	-0.235		7.03046	0.0032313	0.0034011	0.00276484
7.04043	0.480026	-0.389	-0.204561		7.04043	0.00802076	0.00274188	0.00312788		7.04034	1.02298	-0.750004	-0.204653		7.04034	0.00959085	0.00179874	0.00266777		7.04045	-0.138	0.0920888	-0.204538		7.04045	0.00279345	0.00304311	0.00303138
7.05041	0.511725	-0.373011	-0.142846		7.05041	0.0083074	0.00288609	0.00368523		7.05033	1.02602	-0.739996	-0.143062		7.05033	0.00961429	0.00187564	0.00314254		7.05045	-0.153	0.0463258	-0.142753		7.05045	0.00266209	0.00264165	0.00357199
7.06041	0.477134	-0.381001	-0.149304		7.06041	0.0079946	0.00281402	0.00362691		7.06033	1.039	-0.774022	-0.149444		7.06033	0.00971463	0.00161422	0.00309335		7.06044	-0.091	0.112884	-0.149261		7.06044	0.00320503	0.00322554	0.00351505
7.07043	0.451314	-0.428062	-0.163732		7.07043	0.00776112	0.00238957	0.00349661		7.07032	1.046	-0.759995	-0.163795		7.07032	0.00976873	0.00172198	0.00298272		7.07044	-0.088	0.00239933	-0.163726		7.07044	0.0032313	0.0022563	0.00338848
7.08042	0.483907	-0.359997	-0.163838		7.08042	0.00805585	0.00300347	0.00349565		7.08032	1.022	-0.743997	-0.16388		7.08032	0.00958324	0.00184489	0.00298207		7.08043	-0.166008	0.0879	-0.163833		7.08043	0.00254818	0.00300636	0.00338755
7.09042	0.466109	-0.367024	-0.0959122		7.09042	0.00789491	0.00294009	0.00410908		7.09031	1.025	-0.79701	-0.0961746		7.09031	0.00960643	0.0014376	0.00350398		7.09044	-0.129001	0.0510821	-0.0958597		7.09044	0.00287225	0.00268337	0.00398231
7.1004	0.456172	-0.446971	-0.113536		7.1004	0.00780505	0.00221902	0.00394992		7.1003	1.022	-0.754997	-0.113637		7.1003	0.00958324	0.00176038	0.00336937		7.10045	-0.127	0.065	-0.113479		7.10045	0.00288978	0.00280547	0.00382813
7.1104	0.423418	-0.379005	-0.111657		7.1104	0.00750887	0.00283203	0.0039669		7.1103	1.055	-0.799042	-0.111736		7.1103	0.00983828	0.00142199	0.00338403		7.11044	-0.139001	0.0261303	-0.111621		7.11044	0.00278469	0.00246448	0.00384439
7.1204	0.476814	-0.373968	-0.0701182		7.1204	0.00799171	0.00287746	0.00434203		7.12028	0.947029	-0.777998	-0.0703468		7.12028	0.00900383	0.00158367	0.00370308		7.12044	-0.133997	0.0848898	-0.0700565		7.12044	0.00282851	0.00297996	0.00420808
7.1304	0.458031	-0.382001	-0.0725106		7.1304	0.00782186	0.00280501	0.00432042		7.13029	1.049	-0.776	-0.0726455		7.13029	0.00979189	0.00159902	0.00368536		7.13043	-0.162	0.0390802	-0.0724717		7.13043	0.00258328	0.00257809	0.00418695
7.14039	0.457027	-0.397991	-0.0543908		7.14039	0.00781279	0.00266079	0.00448406		7.14028	0.999979	-0.766997	-0.0545431		7.14028	0.00941305	0.00166819	0.0038249		7.14043	-0.145	0.0340701	-0.0543454		7.14043	0.00273215	0.00253413	0.00434555
7.15038	0.411449	-0.360006	-0.0738712		7.15038	0.00740063	0.00300339	0.00430813		7.15028	1.03499	-0.748993	-0.0739021		7.15028	0.00968365	0.00180651	0.00367567		7.15042	-0.158	0.05099	-0.0738597		7.15042	0.00261831	0.00268257	0.0041748
7.16038	0.416247	-0.365	-0.0434779		7.16038	0.00744403	0.00295835	0.00458261		7.16027	0.976011	-0.798009	-0.0436084		7.16027	0.00922783	0.00142992	0.00390919		7.16041	-0.175	0.04302	-0.0434389		7.16041	0.00246944	0.00261265	0.00444098
7.17038	0.428049	-0.362993	-0.0162307		7.17038	0.00755075	0.00297645	0.00482868		7.17027	1.015	-0.781997	-0.0164157		7.17027	0.00952915	0.00155294	0.00411881		7.17041	-0.172	0.0589599	-0.0161755		7.17041	0.00249571	0.00275248	0.00467953
7.18037	0.449817	-0.341012	-0.0175534		7.18037	0.00774759	0.00317471	0.00481673		7.18027	1.04801	-0.819956	-0.0176645		7.18027	0.00978426	0.00126131	0.00410918		7.1804	-0.132	0.04502	-0.0175177		7.1804	0.00284599	0.00263019	0.00466779
7.19037	0.449889	-0.364	-0.0004418		7.19037	0.00774823	0.00296737	0.00497127		7.19027	0.973979	-0.807001	-0.0005658		7.19027	0.00921211	0.00136085	0.00424099		7.1904	-0.191	0.0310567	-0.0003996		7.1904	0.00232932	0.0025077	0.00481757
7.20036	0.406334	-0.413	-0.0209141		7.20036	0.00735439	0.00252542	0.00478638		7.20026	1.02399	-0.797	-0.0209332		7.20026	0.00959866	0.00143768	0.00408399		7.20039	-0.192	0.0191014	-0.0209076		7.20039	0.00232057	0.00240282	0.00463813
7.21038	0.385386	-0.318958	0.0145855		7.21038	0.00716496	0.00337361	0.00510698		7.21026	0.976014	-0.793998	0.0144342		7.21026	0.00922784	0.00146075	0.00435662		7.21039	-0.165	0.0170647	0.0146004		7.21039	0.00255701	0.00238495	0.00494882
7.22037	0.432859	-0.355998	0.0154001		7.22037	0.00759424	0.00303954	0.00511433		7.22025	1.012	-0.781007	0.0152954		7.22025	0.00950596	0.00156055	0.00436326		7.22038	-0.18	0.0260108	0.0154104		7.22038	0.00242565	0.00246343	0.00495591
7.23036	0.385314	-0.310067	0.0334964		7.23036	0.0071643	0.0034538	0.00527776		7.23025	0.976995	-0.81797	0.0333637		7.23025	0.00923543	0.00127657	0.00450254		7.23036	-0.218983	-0.0227972	0.0334964		7.23036	0.00208428	0.00203526	0.00511416
7.24036	0.379254	-0.327	0.0333496		7.24036	0.00710951	0.00330108	0.00527644		7.24025	0.934977	-0.755001	0.0332657		7.24025	0.00891069	0.00176035	0.00450178		7.24036	-0.162007	0.0289376	0.0333527		7.24036	0.00258322	0.00248911	0.0051129
7.25034	0.485231	-0.339999	0.0656809		7.25034	0.00806782	0.00318384	0.00556842		7.25025	1.00499	-0.817999	0.0655313		7.25025	0.00945182	0.00127635	0.00475051		7.25036	-0.207024	-0.0098585	0.0657053		7.25036	0.002189	0.00214876	0.00539598
7.26034	0.335799	-0.320002	0.0756065		7.26034	0.00671655	0.0033642	0.00565805		7.26024	1.01499	-0.822999	0.0754649		7.26024	0.00952906	0.00123793	0.00482708		7.26035	-0.162007	0.008	0.0756172		7.26035	0.00258322	0.00230543	0.00548271
7.27035	0.402949	-0.328995	0.117031		7.27035	0.00732378	0.00328308	0.00603216		7.27024	0.992	-0.808	0.116768		7.27024	0.00935139	0.00135317	0.00514547		7.27035	-0.219	-0.0129072	0.117014		7.27035	0.00208412	0.00212202	0.00584493
7.28035	0.434677	-0.286	0.0425964		7.28035	0.00761068	0.00367087	0.00535994		7.28024	0.978995	-0.836009	0.0426926		7.28024	0.00925088	0.00113798	0.00457445		7.28034	-0.223002	-0.0019873	0.0426015		7.28034	0.00204908	0.00221782	0.00519383
7.29034	0.390178	-0.286031	0.0823139		7.29034	0.00720829	0.0036706	0.00571863		7.29025	0.940967	-0.816	0.0822511		7.29025	0.00895698	0.0012917	0.00487939		7.29034	-0.209001	-0.0238879	0.0823126		7.29034	0.00217168	0.00202569	0.00554129
7.30033	0.392106	-0.258018	0.119743		7.30033	0.00722572	0.00392325	0.00605665		7.30025	1.003	-0.822005	0.11961		7.30025	0.00943642	0.00124557	0.00516738		7.30034	-0.196	0.0158969	0.119759		7.30034	0.00228554	0.00237471	0.00586895
7.31033	0.346453	-0.287	0.118495		7.31033	0.0068129	0.00366186	0.00604538		7.31024	0.935055	-0.821005	0.118395		7.31024	0.0089113	0.00125325	0.00515801		7.31033	-0.199001	-0.0477939	0.118491		7.31033	0.00225926	0.00181597	0.00585785
7.32033	0.393897	-0.289	0.102089		7.32033	0.00724192	0.00364382	0.00589721		7.32024	0.991	-0.800994	0.102071		7.32024	0.00934366	0.001407	0.00503217		7.32032	-0.228	-0.0130129	0.102088		7.32032	0.00200531	0.00212109	0.00571433
7.33032	0.341415	-0.274013	0.113198		7.33032	0.00676734	0.00377898	0.00599754		7.33022	1.00799	-0.836967	0.113148		7.33022	0.00947497	0.00113061	0.00511756		7.33032	-0.213	0.0178625	0.113198		7.33032	0.00213666	0.00239195	0.00581154
7.34032	0.373969	-0.281	0.130388		7.34032	0.00706172	0.00371597	0.00615278		7.34023	1.001	-0.854009	0.130307		7.34023	0.00942095	0.00099968	0.00524984		7.34032	-0.189995	-0.0937049	0.130392		7.34032	0.00233813	0.00141321	0.00596198
7.35031	0.357141	-0.238009	0.185021		7.35031	0.00690955	0.00410372	0.00664617		7.35022	0.994003	-0.880014	0.18482		7.35022	0.00936687	0.000799891	0.00567006		7.35032	-0.242995	-0.0310114	0.185044		7.35032	0.001874	0.0019632	0.00644018
7.36031	0.346192	-0.213997	0.160347		7.36031	0.00681054	0.0043203	0.00642333		7.36022	0.997995	-0.805988	0.160273		7.36022	0.00939773	0.00136863	0.00548084		7.36031	-0.190007	-0.0240341	0.160348		7.36031	0.00233802	0.00202441	0.0062241
7.37031	0.336196	-0.237992	0.134869		7.37031	0.00672014	0.00410388	0.00619325		7.3702	0.999998	-0.825	0.1349		7.3702	0.0094132	0.00122256	0.00528525		7.37031	-0.268	-0.0150568	0.134869		7.37031	0.00165503	0.00210316	0.00600116
7.3803	0.366857	-0.213015	0.156218		7.3803	0.0069974	0.00432915	0.00638605		7.3802	0.981001	-0.870009	0.15617		7.3802	0.00926639	0.000876758	0.0054492		7.3803	-0.215999	0.0108683	0.156219		7.3803	0.00211041	0.00233059	0.00618797
7.39029	0.383741	-0.196005	0.188609		7.39029	0.00715008	0.00448257	0.00667857		7.39021	1.06308	-0.847001	0.188486		7.39021	0.00990075	0.00105352	0.00569832		7.3903	-0.257008	-0.0637425	0.18862		7.3903	0.00175128	0.00167606	0.00647147
7.40029	0.333304	-0.144	0.166087		7.40029	0.006694	0.00495162	0.00647518		7.4002	1.04499	-0.826991	0.166069		7.4002	0.00976094	0.00120726	0.00552552		7.4003	-0.217002	-0.0598788	0.166089		7.4003	0.00210162	0.00170996	0.00627432
7.41029	0.363919	-0.214003	0.186353		7.41029	0.00697083	0.00432024	0.00665819		7.4102	1.07897	-0.842001	0.186278		7.4102	0.0100236	0.00109194	0.00568129		7.41029	-0.258992	-0.0489636	0.186354		7.41029	0.00173391	0.00180571	0.00645165
7.42028	0.322325	-0.129986	0.212617		7.42028	0.00659472	0.00507801	0.00689539		7.42019	1.10599	-0.885016	0.212481		7.42019	0.0102324	0.000761461	0.00588328		7.42029	-0.263	-0.0788546	0.21262		7.42029	0.00169881	0.00154349	0.00668147
7.43028	0.331136	-0.136016	0.184		7.43028	0.00667439	0.00502363	0.00663695		7.43019	1.049	-0.848996	0.184		7.43019	0.0097919	0.0010382	0.00566374		7.43028	-0.237999	-0.0221291	0.184		7.43028	0.00191775	0.00204112	0.00643105
7.44027	0.367756	-0.089	0.235749		7.44027	0.00700553	0.00544768	0.00710429		7.44018	1.15805	-0.874013	0.235597		7.44018	0.0106347	0.000845996	0.00606148		7.4403	-0.265015	-0.0978197	0.235788		7.4403	0.00168117	0.00137711	0.00688419
7.45027	0.361892	-0.1	0.222309		7.45027	0.0069525	0.00534847	0.00698291		7.45018	1.06202	-0.899016	0.222246		7.45018	0.0098925	0.000653896	0.00595856		7.45029	-0.241997	-0.0530301	0.222325		7.45029	0.00188274	0.00177004	0.00676638
7.46027	0.342106	-0.0509857	0.192777		7.46027	0.00677359	0.00579055	0.00671621		7.46017	1.193	-0.851961	0.192824		7.46017	0.0109048	0.00101542	0.00573176		7.46028	-0.245003	-0.10086	0.192768		7.46028	0.00185641	0.00135045	0.00650777
7.47026	0.314318	-0.0079823	0.233452		7.47026	0.00652232	0.00617841	0.00708355		7.47017	1.161	-0.863003	0.233357		7.47017	0.0106575	0.000930581	0.00604421		7.47028	-0.268001	-0.0670197	0.233471		7.47028	0.00165501	0.00164731	0.00686392
7.48026	0.329086	0.0319611	0.264762		7.48026	0.00665586	0.00653867	0.00736631		7.48017	1.18101	-0.916028	0.264613		7.48017	0.0108122	0.000523198	0.00628515		7.48028	-0.235999	-0.0919312	0.264795		7.48028	0.00193526	0.00142877	0.00713799
7.49025	0.320162	0.033	0.239135		7.49025	0.00657516	0.00654804	0.00713486		7.49017	1.22704	-0.857979	0.239111		7.49017	0.0111679	0.000969179	0.00608856		7.49027	-0.274997	-0.066037	0.23914		7.49027	0.00159376	0.00165593	0.00691352
7.50025	0.327029	0.032	0.245179		7.50025	0.00663725	0.00653903	0.00718945		7.50017	1.178	-0.877003	0.245148		7.50017	0.0107889	0.000823025	0.0061351		7.50027	-0.154994	-0.0919194	0.245188		7.50027	0.00264464	0.00142887	0.00696643
7.51025	0.352774	0.0950237	0.252228		7.51025	0.00687006	0.00710746	0.00725311		7.51016	1.26894	-0.850947	0.252185		7.51016	0.0114917	0.00102321	0.00618935		7.51026	-0.217	-0.0859784	0.252235		7.51026	0.00210164	0.00148099	0.00702809
7.52025	0.366729	0.147073	0.26636		7.52025	0.00699625	0.0075769	0.00738073		7.52016	1.219	-0.872999	0.266282		7.52016	0.0111057	0.000853787	0.00629802		7.52026	-0.262995	-0.0849892	0.266362		7.52026	0.00169886	0.00148967	0.0071517
7.53025	0.278623	0.142991	0.259125		7.53025	0.00619954	0.00754009	0.00731539		7.53015	1.286	-0.872002	0.259095		7.53015	0.0116235	0.000861441	0.00624262		7.53024	-0.321967	-0.0770239	0.259122		7.53024	0.00118243	0.00155955	0.00708835
7.54024	0.321027	0.193925	0.316938		7.54024	0.00658298	0.00799948	0.0078375		7.54015	1.34103	-0.906038	0.316749		7.54015	0.0120488	0.000599949	0.00668705		7.54025	-0.282001	-0.0899699	0.316946		7.54025	0.00153242	0.00144598	0.00759431
7.55023	0.320028	0.235979	0.264868		7.55023	0.00657394	0.00837879	0.00736726		7.55015	1.28	-0.872991	0.264893		7.55015	0.0115772	0.00085385	0.00628731		7.55024	-0.285018	-0.104879	0.264865		7.55024	0.001506	0.00131518	0.00713861
7.56023	0.304161	0.31701	0.283179		7.56023	0.00643047	0.00910963	0.00753263		7.56014	1.30698	-0.860967	0.283143		7.56014	0.0117857	0.000946222	0.00642799		7.56024	-0.295981	-0.144772	0.28318		7.56024	0.00140999	0.000965222	0.00729886
7.57024	0.327898	0.34414	0.29634		7.57024	0.00664511	0.00935432	0.00765148		7.57014	1.375	-0.900015	0.296266		7.57014	0.0123114	0.000646225	0.00652915		7.57023	-0.3	-0.117962	0.296332		7.57023	0.0013748	0.00120041	0.00741394
7.58024	0.284307	0.437989	0.285044		7.58024	0.00625093	0.0102008	0.00754947		7.58013	1.375	-0.930032	0.285034		7.58013	0.0123114	0.000415603	0.00644256		7.58022	-0.252002	-0.0940773	0.285043		7.58022	0.00179512	0.00140994	0.00731516
7.59023	0.349642	0.431899	0.270816		7.59023	0.00684174	0.0101458	0.00742098		7.59013	1.40702	-0.873972	0.270855		7.59013	0.0125588	0.00084631	0.00633327		7.59022	-0.315007	-0.0790834	0.270818		7.59022	0.00124338	0.00154148	0.0071907
7.60022	0.319026	0.515	0.330782		7.60022	0.00656488	0.0108954	0.00796252		7.60013	1.40401	-0.886996	0.330616		7.60013	0.0125356	0.000746242	0.00679394		7.60023	-0.292002	-0.117893	0.330788		7.60023	0.00144484	0.00120102	0.00771543
7.61022	0.309102	0.586	0.302092		7.61022	0.00647515	0.0115357	0.00770343		7.61012	1.43997	-0.867979	0.302072		7.61012	0.0128135	0.00089235	0.00657391		7.61022	-0.248008	-0.106988	0.302093		7.61022	0.0018301	0.00129668	0.00746435
7.62021	0.302114	0.633	0.298		7.62021	0.00641195	0.0119597	0.00766647		7.62012	1.483	-0.879001	0.298		7.62012	0.013146	0.00080767	0.00654252		7.62022	-0.32397	-0.149821	0.298		7.62022	0.0011649	0.000920925	0.00742853
7.63021	0.303077	0.739	0.349756		7.63021	0.00642067	0.0129157	0.00813387		7.63011	1.5	-0.887003	0.34959		7.63011	0.0132774	0.000746189	0.0069402		7.63021	-0.315997	-0.131962	0.349756		7.63021	0.00123471	0.00107759	0.00788139
7.6402	0.3923	0.796	0.299772		7.6402	0.00722748	0.0134298	0.00768247		7.64011	1.48301	-0.907019	0.299818		7.64011	0.0131461	0.00059241	0.00655653		7.64021	-0.290999	-0.141923	0.299768		7.64021	0.00145362	0.000990214	0.00744401
7.65019	0.286435	0.892956	0.349585		7.65019	0.00627017	0.0143043	0.00813234		7.65011	1.51801	-0.854971	0.349474		7.65011	0.0134166	0.000992289	0.00693931		7.65022	-0.31502	-0.103097	0.349625		7.65022	0.00124327	0.00133082	0.00788025
7.66019	0.3081	0.943	0.341274		7.66019	0.00646608	0.0147556	0.00805727		7.6601	1.56997	-0.885009	0.341219		7.6601	0.0138182	0.000761509	0.00687567		7.66022	-0.312001	-0.11502	0.341289		7.66022	0.00126971	0.00122622	0.00780731
7.67019	0.339791	1.08916	0.37772		7.67019	0.00675266	0.0160739	0.00838642		7.67009	1.597	-0.899009	0.377574		7.67009	0.0140271	0.000653954	0.00715592		7.67021	-0.323979	-0.15189	0.37776		7.67021	0.00116481	0.000902777	0.00812643
7.68018	0.318053	1.12292	0.323682		7.68018	0.00655609	0.0163784	0.0078984		7.6801	1.57501	-0.887	0.323741		7.6801	0.0138571	0.000746216	0.00674094		7.6802	-0.28201	-0.127011	0.323671		7.6802	0.00153234	0.00112103	0.00765316
7.69018	0.289283	1.296	0.392818		7.69018	0.00629593	0.0179395	0.00852276		7.6901	1.62603	-0.877988	0.392677		7.6901	0.0142515	0.000815453	0.00727234		7.69021	-0.329007	-0.152917	0.392876		7.69021	0.00112078	0.000893768	0.00825869
7.70017	0.328847	1.46602	0.362091		7.70017	0.00665369	0.019473	0.00824527		7.70009	1.65997	-0.959098	0.362075		7.70009	0.0145138	0.000192293	0.00703645		7.7002	-0.311	-0.148952	0.362097		7.7002	0.00127847	0.000928547	0.00798938
7.71019	0.314024	1.48319	0.336667		7.71019	0.00651965	0.0196278	0.00801567		7.71009	1.66098	-0.884969	0.336737		7.71009	0.0145215	0.000761822	0.00684112		7.7102	-0.328979	-0.102135	0.336659		7.7102	0.00112102	0.00133926	0.0077668
7.72018	0.336826	1.6942	0.38757		7.72018	0.00672585	0.021531	0.00847537		7.72008	1.743	-0.949063	0.387451		7.72008	0.0151554	0.000269393	0.00723206		7.72019	-0.32	-0.169854	0.387584		7.72019	0.00119966	0.00074518	0.00821239
7.73017	0.337868	1.79154	0.347762		7.73017	0.00673527	0.0224089	0.00811587		7.73007	1.72	-0.871941	0.347812		7.73007	0.0149777	0.000861911	0.0069265		7.73018	-0.344991	-0.133034	0.347761		7.73018	0.000980806	0.00106819	0.00786394
7.74017	0.325025	1.96	0.37019		7.74017	0.00661913	0.0239283	0.00831841		7.74007	1.793	-0.902	0.37015		7.74007	0.0155419	0.000630972	0.00709869		7.74019	-0.327	-0.177867	0.370198		7.74019	0.00113836	0.000674886	0.00806026
7.75015	0.377559	2.13783	0.398556		7.75015	0.00709418	0.0255322	0.00857459		7.75006	1.788	-0.898996	0.398451		7.75006	0.0155032	0.00065405	0.00731685		7.75018	-0.317989	-0.143033	0.398593		7.75018	0.00121727	0.000980475	0.00830871
7.76015	0.338051	2.26689	0.361813		7.76015	0.00673692	0.0266963	0.00824276		7.76006	1.841	-0.870961	0.36185		7.76006	0.0159128	0.000869444	0.00703471		7.76018	-0.341979	-0.184878	0.361802		7.76018	0.00100718	0.000613388	0.0079868
7.77014	0.401466	2.44041	0.403489		7.77014	0.00731036	0.0282613	0.00861913		7.77005	1.838	-0.948031	0.403388		7.77005	0.0158896	0.000277319	0.00735491		7.77017	-0.333	-0.161	0.403518		7.77017	0.00108582	0.000822857	0.00835181
7.78014	0.403557	2.69186	0.384044		7.78014	0.00732927	0.0305292	0.00844352		7.78006	1.90103	-0.91	0.384035		7.78006	0.0163768	0.000569508	0.00720573		7.78016	-0.339998	-0.110183	0.384046		7.78016	0.00102453	0.00126865	0.00818143
7.79013	0.402749	2.905	0.397226		7.79013	0.00732197	0.0324516	0.00856257		7.79006	1.94808	-0.934033	0.397191		7.79006	0.0167404	0.000384866	0.00730714		7.79016	-0.352001	-0.126074	0.39724		7.79016	0.000919421	0.00112925	0.00829688
7.80013	0.426613	3.07904	0.4205		7.80013	0.00753776	0.0340213	0.00877276		7.80006	1.91199	-0.860922	0.42042		7.80006	0.0164615	0.000946571	0.0074862		7.80016	-0.324988	-0.138	0.420535		7.80016	0.00115598	0.00102463	0.00850071
7.81013	0.384134	3.39326	0.425417		7.81013	0.00715363	0.0368554	0.00881717		7.81005	1.97693	-0.883968	0.425344		7.81005	0.0169633	0.00076951	0.00752416		7.81016	-0.349995	-0.164903	0.425438		7.81016	0.000936987	0.000788618	0.0085436
7.82013	0.477331	3.51211	0.382634		7.82013	0.00799639	0.0379273	0.00843079		7.82005	2.029	-0.930031	0.382699		7.82005	0.0173658	0.000415613	0.00719543		7.82015	-0.337001	-0.158957	0.382615		7.82015	0.00105078	0.00084078	0.00816891
7.83012	0.454704	3.7496	0.435512		7.83012	0.00779178	0.0400694	0.00890833		7.83004	2.10899	-0.858011	0.435412		7.83004	0.017984	0.000968938	0.00760177		7.83014	-0.356999	-0.118121	0.435537		7.83014	0.000875655	0.00119902	0.00863197
7.84012	0.489503	4.102	0.411		7.84012	0.00810645	0.0432478	0.00868697		7.84005	2.08304	-0.886996	0.411		7.84005	0.0177834	0.000746246	0.00741359		7.84015	-0.360004	-0.151958	0.411		7.84015	0.000849341	0.000902182	0.00841727
7.85011	0.487684	4.28296	0.407955		7.85011	0.00809	0.0448799	0.00865947		7.85004	2.16609	-0.885996	0.407962		7.85004	0.0184252	0.000753928	0.00739017		7.85014	-0.337995	-0.173875	0.407952		7.85014	0.00104208	0.000709908	0.0083906
7.86011	0.535386	4.65516	0.425228		7.86011	0.00852136	0.0482369	0.00881546		7.86004	2.18689	-0.891004	0.425191		7.86004	0.018586	0.000715454	0.00752298		7.86014	-0.348998	-0.156989	0.42524		7.86014	0.000945719	0.000858044	0.00854187
7.87011	0.556412	4.74425	0.378453		7.87011	0.00871149	0.0490404	0.00839303		7.87002	2.18797	-0.922035	0.378558		7.87002	0.0185943	0.000477047	0.00716351		7.87013	-0.368	-0.134077	0.378423		7.87013	0.000779317	0.00105904	0.00813223
7.8801	0.561565	5.18056	0.460778		7.8801	0.00875809	0.0529757	0.00913651		7.88003	2.26403	-0.881995	0.460652		7.88003	0.0191822	0.000784669	0.00779633		7.88012	-0.351	-0.159955	0.460822		7.88012	0.000928186	0.000832021	0.00885321
7.8901	0.608309	5.305	0.461573		7.8901	0.00918078	0.054098	0.00914369		7.89003	2.32423	-0.912021	0.461486		7.89003	0.0196474	0.00055398	0.00780277		7.89013	-0.362002	-0.154989	0.461613		7.89013	0.000831845	0.000875593	0.00886013
7.90009	0.656131	5.545	0.392383		7.90009	0.00961321	0.0562627	0.00851884		7.90002	2.32986	-0.857951	0.392476		7.90002	0.0196909	0.0009694	0.0072708		7.90014	-0.337983	-0.138051	0.392316		7.90014	0.00104218	0.00102418	0.00825379
7.91009	0.651479	5.8502	0.466673		7.91009	0.00957115	0.0590154	0.00918974		7.91002	2.4	-0.934093	0.466561		7.91002	0.020233	0.000384402	0.00784189		7.91013	-0.365001	-0.148	0.466733		7.91013	0.00080558	0.000936901	0.00890493
7.92009	0.717093	6.00134	0.457323		7.92009	0.0101645	0.0603786	0.00910531		7.92001	2.392	-0.832954	0.457266		7.92001	0.0201712	0.00116145	0.00777023		7.92013	-0.414931	-0.153981	0.457346		7.92013	0.000368335	0.000884431	0.0088228
7.93009	0.684601	6.3498	0.415635		7.93009	0.00987066	0.0635214	0.00872882		7.93	2.48596	-0.891	0.415715		7.93	0.0208974	0.000715488	0.00744994		7.93011	-0.327021	-0.129076	0.415618		7.93011	0.00113817	0.00110292	0.00845768
7.94008	0.763072	6.4167	0.479661		7.94008	0.0105802	0.0641248	0.00930704		7.94	2.49099	-0.708862	0.479535		7.94	0.0209362	0.00211484	0.0079419		7.94012	-0.389006	-0.18486	0.479719		7.94012	0.000595369	0.000613544	0.00901855
7.95008	0.741573	6.69096	0.458132		7.95008	0.0103858	0.0665985	0.00911261		7.94999	2.5711	-0.984126	0.458107		7.94999	0.0215554	0	0.00777672		7.95012	-0.390032	-0.165965	0.458144		7.95012	0.000586379	0.000779297	0.00882978
7.96008	0.846806	6.7861	0.473313		7.96008	0.0113374	0.0674566	0.00924971		7.95999	2.62094	-0.914029	0.47325		7.95999	0.0219406	0.000538556	0.00789345		7.96011	-0.343042	-0.16897	0.473335		7.96011	0.000997878	0.000752939	0.0089627
7.97009	0.827477	6.95544	0.401071		7.97009	0.0111626	0.0689839	0.0085973		7.96998	2.66798	-0.826934	0.401274		7.96998	0.0223041	0.0012077	0.00733861		7.97011	-0.371	-0.17795	0.401035		7.97011	0.000753046	0.000674161	0.00833008
7.98008	0.845429	7.05097	0.461304		7.98008	0.011325	0.0698455	0.00914126		7.97998	2.65701	-0.847998	0.461235		7.97998	0.0222193	0.00104587	0.00780083		7.98009	-0.432979	-0.179956	0.461311		7.98009	0.00021029	0.000656562	0.00885749
7.99008	0.909039	7.18861	0.48355		7.99008	0.0119002	0.071087	0.00934216		7.98999	2.70411	-0.834965	0.483451		7.98999	0.0225833	0.001146	0.00797208		7.99011	-0.404006	-0.186956	0.483586		7.99011	0.000464012	0.000595158	0.00905239
8.00007	0.909395	7.293	0.462046		8.00007	0.0119034	0.0720285	0.00914796		7.99999	2.75701	-0.943117	0.462038		7.99999	0.0229921	0.00031507	0.00780702		8.0001	-0.33392	-0.165042	0.462049		8.0001	0.00107776	0.000787395	0.00886394
8.01006	0.954219	7.242	0.490458		8.01006	0.0123087	0.0715685	0.00940454		8.00998	2.7589	-0.849932	0.490376		8.00998	0.0230068	0.00103101	0.00802546		8.01009	-0.454887	-0.158047	0.490489		8.01009	1.84407e-05	0.00084876	0.00911279
8.02006	0.925729	7.379	0.47		8.02006	0.0120511	0.0728042	0.00921979		8.01998	2.808	-0.868998	0.47		8.01998	0.0233862	0.000884527	0.00786839		8.02009	-0.308	-0.212858	0.47		8.02009	0.00130474	0.000367923	0.00893352
8.03005	0.963455	7.349	0.457828		8.03005	0.0123922	0.0725336	0.00910986		8.02996	2.83697	-0.84098	0.457863		8.02996	0.0236101	0.00109978	0.00777484		8.03007	-0.453963	-0.162076	0.457821		8.03007	2.65349e-05	0.000813422	0.00882695
8.04005	1.00426	7.356	0.526901		8.04005	0.0127612	0.0725967	0.00973366		8.03997	2.86701	-0.818948	0.52674		8.03997	0.0238422	0.00126906	0.00830578		8.04007	-0.353009	-0.190939	0.52695		8.04007	0.000910599	0.000560217	0.00943183
8.05004	1.02235	7.3	0.455555		8.05004	0.0129249	0.0720916	0.00908934		8.04996	2.89007	-0.825974	0.45563		8.04996	0.0240205	0.00121507	0.00775762		8.05008	-0.410041	-0.178014	0.455513		8.05008	0.000411159	0.000673597	0.00880676
8.06004	0.989869	7.237	0.54604		8.06004	0.0126311	0.0715234	0.0099065		8.05996	2.86198	-0.785933	0.545852		8.05996	0.0238034	0.00152271	0.0084531		8.06007	-0.400999	-0.188967	0.546119		8.06007	0.000490343	0.000577517	0.00959955
8.07005	1.0514	7.15387	0.499		8.07005	0.0131875	0.0707737	0.00948169		8.06995	2.94399	-0.83399	0.499		8.06995	0.0244372	0.00115348	0.00809194		8.07007	-0.403993	-0.215877	0.499		8.07007	0.000464122	0.000341439	0.00918726
8.08004	1.01588	7.14501	0.468536		8.08004	0.0128663	0.0706937	0.00920657		8.07995	2.897	-0.792976	0.468628		8.07995	0.0240741	0.0014686	0.00785782		8.08006	-0.409998	-0.134235	0.468521		8.08006	0.00041154	0.00105766	0.00892057
8.09004	1.04368	6.94823	0.479861		8.09004	0.0131177	0.0689189	0.00930884		8.08996	2.89501	-0.784963	0.479884		8.08996	0.0240587	0.00153016	0.00794459		8.09006	-0.414001	-0.209868	0.479854		8.09006	0.000376484	0.000394153	0.00901974
8.10003	1.0527	6.827	0.540835		8.10003	0.0131993	0.0678255	0.00985949		8.09995	2.92	-0.786978	0.540697		8.09995	0.0242518	0.00151468	0.00841337		8.10005	-0.409002	-0.159097	0.540879		8.10005	0.000420258	0.000839551	0.0095537
8.11002	1.01613	6.718	0.497907		8.11002	0.0128686	0.0668424	0.00947182		8.10995	2.901	-0.741853	0.497922		8.10995	0.0241049	0.00186137	0.00808364		8.11005	-0.386009	-0.206892	0.497902		8.11005	0.000621608	0.000420261	0.00917766
8.12002	0.996229	6.533	0.495912		8.12002	0.0126886	0.0651738	0.0094538		8.11994	2.887	-0.734958	0.495927		8.11994	0.0239968	0.00191434	0.00806826		8.12004	-0.456993	-0.207925	0.495907		8.12004	0	0.000411205	0.0091602
8.13001	1.03975	6.401	0.466568		8.13001	0.0130821	0.0639832	0.0091888		8.12994	2.853	-0.741011	0.466652		8.12994	0.023734	0.00186784	0.00784259		8.13004	-0.368	-0.188022	0.466541		8.13004	0.000779317	0.000585806	0.00890325
8.14001	1.00914	6.133	0.510305		8.14001	0.0128053	0.061566	0.00958378		8.13993	2.941	-0.675936	0.510251		8.13993	0.0244141	0.00236781	0.00817867		8.14003	-0.402	-0.19798	0.510322		8.14003	0.000481576	0.000498449	0.00928633
8.15	0.92983	6.032	0.562957		8.15	0.0120882	0.0606551	0.0100593		8.14993	2.859	-0.73	0.562789		8.14993	0.0237804	0.00195244	0.00858367		8.15003	-0.423	-0.202953	0.563012		8.15003	0.000297677	0.000454819	0.00974736
8.16	0.959277	5.749	0.514956		8.16	0.0123545	0.0581026	0.00962579		8.15992	2.824	-0.669952	0.514964		8.15992	0.0235099	0.00241378	0.00821501		8.16002	-0.397	-0.179074	0.514954		8.16002	0.000525362	0.000664301	0.00932686
8.16999	0.955199	5.62	0.513954		8.16999	0.0123176	0.0569391	0.00961673		8.16991	2.83901	-0.691978	0.513962		8.16991	0.0236259	0.00224456	0.00820728		8.17002	-0.372	-0.223865	0.513951		8.17002	0.000744289	0.000271369	0.00931808
8.17999	0.926435	5.384	0.528176		8.17999	0.0120575	0.0548106	0.00974517		8.17991	2.788	-0.641034	0.528144		8.17991	0.0232317	0.00263595	0.00831661		8.18001	-0.442006	-0.172119	0.528187		8.18001	0.000131239	0.000725311	0.00944265
8.18998	0.890605	5.196	0.474336		8.18998	0.0117335	0.0531149	0.00925895		8.18992	2.80997	-0.619934	0.474427		8.18992	0.0234014	0.00279807	0.00790252		8.19002	-0.425008	-0.203966	0.474276		8.19002	0.000280097	0.000445932	0.00897093
8.19997	0.880505	5.02511	0.565874		8.19997	0.0116422	0.0515736	0.0100856		8.19991	2.766	-0.60494	0.565763		8.19991	0.0230616	0.00291326	0.0086066		8.20002	-0.424001	-0.213923	0.565966		8.20002	0.00028891	0.000358585	0.0097732
8.20998	0.823834	4.74388	0.503686		8.20998	0.0111297	0.0490371	0.00952401		8.20991	2.68614	-0.612969	0.503733		8.20991	0.0224444	0.00285158	0.00812843		8.21001	-0.406009	-0.196022	0.503662		8.21001	0.000446467	0.000515623	0.00922806
8.21997	0.816645	4.67362	0.521044		8.21997	0.0110647	0.0484034	0.00968076		8.2199	2.733	-0.578902	0.521037		8.2199	0.0228066	0.00311331	0.00826182		8.22	-0.408	-0.179077	0.521047		8.22	0.000429034	0.000664276	0.00938017
8.22996	0.790777	4.34751	0.519		8.22996	0.0108308	0.0454621	0.0096623		8.2299	2.689	-0.582007	0.519		8.2299	0.0224665	0.00308945	0.00824612		8.23	-0.379002	-0.190011	0.519		8.23	0.000682971	0.000568352	0.00936226
8.23996	0.722131	4.339	0.555531		8.23996	0.01021	0.0453854	0.00999222		8.23989	2.667	-0.507924	0.555451		8.23989	0.0222965	0.00365863	0.0085271		8.24001	-0.455031	-0.153113	0.555593		8.24001	1.71797e-05	0.000892047	0.00968245
8.24995	0.760387	4.08114	0.494478		8.24995	0.010556	0.0430596	0.00944085		8.24989	2.693	-0.541976	0.494549		8.24989	0.0224974	0.00339701	0.00805763		8.25	-0.449023	-0.226782	0.494407		8.25	6.97923e-05	0.000245776	0.00914707
8.25996	0.699808	3.90079	0.540318		8.25996	0.0100082	0.041433	0.00985482		8.25988	2.573	-0.528974	0.540263		8.25988	0.02157	0.00349691	0.00841003		8.26	-0.429	-0.192011	0.540346		8.26	0.000245135	0.000550812	0.00954904
8.26995	0.661801	3.7404	0.526		8.26995	0.00966448	0.0399863	0.00972552		8.26988	2.622	-0.49992	0.526		8.26988	0.0219487	0.00372012	0.00830008		8.26999	-0.444	-0.176064	0.526		8.26999	0.000113779	0.000690709	0.00942351
8.27995	0.623992	3.56867	0.56554		8.27995	0.00932259	0.0384374	0.0100826		8.27987	2.597	-0.480046	0.565439		8.27987	0.0217555	0.00387281	0.00860409		8.27998	-0.410009	-0.199953	0.565577		8.27998	0.000411439	0.000481136	0.00976981
8.28994	0.655373	3.507	0.539		8.28994	0.00960636	0.0378812	0.00984292		8.28986	2.577	-0.440969	0.539		8.28986	0.0216009	0.00417304	0.00840029		8.28998	-0.449994	-0.2249	0.539		8.28998	6.129e-05	0.000262284	0.00953726
8.29993	0.572079	3.31018	0.523786		8.29993	0.00885316	0.0361061	0.00970553		8.29986	2.529	-0.44298	0.52382		8.29986	0.02123	0.00415759	0.00828327		8.29997	-0.415984	-0.17314	0.523764		8.29997	0.000359117	0.000716356	0.00940395
8.30993	0.619234	3.27005	0.59487		8.30993	0.00927956	0.0357441	0.0103475		8.30985	2.54	-0.396863	0.594721		8.30985	0.021315	0.0045119	0.00882982		8.30996	-0.442996	-0.148185	0.594943		8.30996	0.000122569	0.000935281	0.0100268
8.31993	0.542823	3.11555	0.50835		8.31993	0.00858861	0.0343507	0.00956613		8.31984	2.54301	-0.377016	0.508482		8.31984	0.0213382	0.00466439	0.00816504		8.31996	-0.394	-0.192938	0.508302		8.31996	0.000551633	0.000542681	0.00926865
8.32992	0.541625	3.04313	0.554201		8.32992	0.00857777	0.0336974	0.0099802		8.32985	2.51598	-0.376971	0.554168		8.32985	0.0211294	0.00466473	0.00851721		8.32996	-0.42	-0.159095	0.554218		8.32996	0.000323949	0.000839565	0.00967042
8.33992	0.547343	2.92909	0.544		8.33992	0.00862948	0.0326688	0.00988808		8.33985	2.50394	-0.300907	0.544		8.33985	0.0210363	0.00524913	0.00843883		8.33996	-0.413997	-0.175	0.544		8.33996	0.000376521	0.00070004	0.00958101
8.34991	0.52048	2.84996	0.574429		8.34991	0.00838657	0.0319552	0.0101629		8.34984	2.49006	-0.273915	0.574359		8.34984	0.020929	0.00545651	0.00867286		8.34996	-0.402994	-0.163063	0.574475		8.34996	0.000472869	0.00080476	0.00984766
8.35992	0.497511	2.79085	0.578354		8.35992	0.00817887	0.0314221	0.0101983		8.35984	2.479	-0.297964	0.578287		8.35984	0.0208436	0.00527174	0.00870314		8.35995	-0.439973	-0.165024	0.57838		8.35995	0.000149047	0.000787556	0.00988183
8.36992	0.472577	2.76396	0.534602		8.36992	0.0079534	0.0311795	0.0098032		8.36983	2.469	-0.253938	0.534677		8.36983	0.0207663	0.00560999	0.00836697		8.36995	-0.341	-0.0972862	0.534572		8.36995	0.00101576	0.00138179	0.00949852
8.37991	0.543712	2.70917	0.562133		8.37991	0.00859665	0.0306853	0.0100518		8.37982	2.45101	-0.193935	0.562105		8.37982	0.0206272	0.00607099	0.0085784		8.37994	-0.415996	-0.142013	0.562141		8.37994	0.000359012	0.000989422	0.00973974
8.3899	0.455636	2.682	0.601664		8.3899	0.00780021	0.0304403	0.0104088		8.38982	2.413	-0.19094	0.601535		8.38982	0.0203335	0.00609399	0.00888235		8.38995	-0.368981	-0.105098	0.601739		8.38995	0.000770726	0.00131326	0.0100862
8.39989	0.483169	2.61303	0.558825		8.39989	0.00804918	0.0298183	0.010022		8.39981	2.47801	-0.150928	0.558857		8.39981	0.0208359	0.0064014	0.00855336		8.39995	-0.378986	-0.151898	0.558803		8.39995	0.000683109	0.000902705	0.00971053
8.40989	0.417724	2.56201	0.594397		8.40989	0.00745738	0.0293581	0.0103432		8.40981	2.44901	-0.123947	0.594321		8.40981	0.0206118	0.0066087	0.00882674		8.40994	-0.372023	-0.0304019	0.594443		8.40994	0.000744089	0.00196855	0.0100224
8.41989	0.480886	2.58496	0.572956		8.41989	0.00802853	0.029565	0.0101496		8.4198	2.40801	-0.0110272	0.572965		8.4198	0.0202949	0.00747626	0.00866211		8.41994	-0.325	-0.0601563	0.572951		8.41994	0.00115587	0.00170752	0.00983433
8.42988	0.437364	2.55602	0.575		8.42988	0.00763498	0.0293041	0.010168		8.4298	2.454	-0.0470718	0.575		8.4298	0.0206504	0.00719933	0.0086778		8.42992	-0.309024	-0.070075	0.575		8.42992	0.00129577	0.00162051	0.00985226
8.43988	0.458029	2.569	0.596302		8.43988	0.00782185	0.0294211	0.0103604		8.43981	2.449	5.98e-05	0.596256		8.43981	0.0206117	0.00756144	0.00884166		8.43992	-0.330003	-0.0431452	0.596334		8.43992	0.00111206	0.00185675	0.0100389
8.44987	0.418406	2.539	0.548525		8.44987	0.00746355	0.0291505	0.00992895		8.44981	2.405	0.0720834	0.548597		8.44981	0.0202717	0.00811479	0.00847427		8.44992	-0.315966	-0.0302216	0.548467		8.44992	0.00123498	0.00197013	0.00962009
8.45986	0.446	2.606	0.543612		8.45986	0.00771307	0.0297548	0.00988457		8.4598	2.42701	0.118268	0.54367		8.4598	0.0204417	0.00846962	0.00843629		8.45992	-0.284012	0.0604976	0.543564		8.45992	0.00151481	0.00276597	0.00957719
8.46986	0.416301	2.576	0.57417		8.46986	0.00744451	0.0294842	0.0101605		8.46978	2.434	0.127861	0.574141		8.46978	0.0204958	0.00854332	0.00867117		8.46991	-0.289014	-0.0140129	0.574192		8.46991	0.00147101	0.00211232	0.00984518
8.47985	0.468652	2.635	0.587288		8.47985	0.0079179	0.0300164	0.010279		8.47979	2.399	0.174033	0.587242		8.47979	0.0202253	0.00889806	0.00877216		8.47991	-0.232005	0.025817	0.587324		8.47991	0.00197024	0.00246173	0.00996009
8.48985	0.449965	2.58	0.579085		8.48985	0.00774892	0.0295203	0.0102049		8.48978	2.44802	0.260046	0.579071		8.48978	0.0206042	0.0095589	0.00870918		8.48991	-0.269998	0.0965938	0.579097		8.48991	0.00163753	0.00308263	0.0098881
8.49985	0.442063	2.68701	0.511102		8.49985	0.00767747	0.0304855	0.00959098		8.49978	2.46598	0.308045	0.511251		8.49978	0.0207429	0.00992766	0.00818638		8.49992	-0.253977	0.0877988	0.51095		8.49992	0.00177783	0.00300548	0.00929182
8.50986	0.454912	2.65803	0.557045		8.50986	0.00779366	0.0302241	0.0100059		8.50977	2.448	0.354244	0.557036		8.50977	0.020604	0.0102826	0.00853932		8.50991	-0.218997	0.157619	0.55705		8.50991	0.00208415	0.00361798	0.00969519
8.51986	0.431176	2.74105	0.600664		8.51986	0.00757902	0.0309729	0.0103998		8.51976	2.435	0.388816	0.600527		8.51976	0.0205035	0.0105482	0.00887457		8.51991	-0.208051	0.18465	0.600741		8.51991	0.00218	0.00385512	0.0100775
8.52985	0.445971	2.74889	0.539571		8.52985	0.0077128	0.0310436	0.00984808		8.52978	2.43199	0.440085	0.539645		8.52978	0.0204803	0.0109421	0.00840526		8.5299	-0.199	0.193735	0.539519		8.5299	0.00225927	0.00393482	0.0095418
8.53985	0.435088	2.781	0.581309		8.53985	0.0076144	0.0313332	0.010225		8.53977	2.46201	0.5111	0.581256		8.53977	0.0207123	0.0114877	0.00872603		8.5399	-0.159	0.203834	0.581345		8.5399	0.00260955	0.00402341	0.00990777
[truncated: 1,819 more rows]

## Sheet: Fig. 6c
Fig. 6c
MTR plus MTRR-ΔFMN pulldowns
Boxed areas are ones used in figures

## Sheet: Fig. 6d-Gels
Fig. 6d
Analytical size-exclusion chromatography
Boxed areas are ones used in figures
[truncated: 3 more rows]

## Sheet: Fig. 6d-Chromatographs
Fig. 6d
[truncated: 2,578 more rows]

## Sheet: Sup. Fig. 1a
Sup. Fig. 1a
[truncated: 23,212 more rows]

[truncated: 11 more sheets: Sup. Fig. 1d, Sup. Fig. 1e, Sup. Fig. 1f, Sup. Fig. 1g, Sup. Fig. 16a, Sup. Fig. 16b, Sup. Fig. 16c, Sup. Fig. 19a, Sup. Fig. 19b, Sup. Fig. 19c, Sup. Fig. 19d]
